# Supplementary material for: Tetra­kis(2,3,5,5-tetra­methyl­hexen-2-yl)silane
Source: Acta Crystallogr Sect E Struct Rep Online. 2014 Feb 28;70(Pt 3):o376. doi: 10.1107/S1600536814004322 (PMC3998395; doi:10.1107/S1600536814004322)
Supplement: Supplementary file 1 [file e-70-0o376-sup1.cif]

##############################################################################
#                                                                            #
# This CIF contains the data in a paper accepted for publication in          #
# Acta Crystallographica Section E. It conforms to the requirements of       #
# Notes for Authors for Acta Crystallographica Section E, and has been       #
# peer reviewed under the auspices of the IUCr Commission on Journals.       #
#                                                                            #
# Full details of the Crystallographic Information File format               #
# are given in the paper "The Crystallographic Information File (CIF):       #
# a New Standard Archive File for Crystallography" by S. R. Hall, F. H.      #
# Allen and I. D. Brown [Acta Cryst. (1991), A47, 655-685].                  #
#                                                                            #
# The current version of the core CIF dictionary is obtainable from          #
# ftp://ftp.iucr.org/pub/cif_core.dic.                                       #
#                                                                            #
# Software is freely available for graphical display of the structure(s)     #
# in this CIF. For information consult the CIF software page                 #
# http://www.iucr.org/resources/cif/software.                                #
#                                                                            #
# This file may be used for bona fide research purposes within the           #
# scientific community so long as proper attribution is given to the journal # 
# article from which it was obtained.                                        #
#                                                                            #
##############################################################################
data_I
_database_code_depnum_ccdc_archive 'CCDC 988679'
_audit_creation_method     SHELXL-97
_chemical_name_systematic
;
Tetrakis(2,3,5,5-tetramethylhexen-2-yl)silane
;
_chemical_name_common     ?
_chemical_formula_moiety     'C40 H76 Si'
_chemical_formula_sum     'C40 H76 Si'
_chemical_formula_iupac     'C40 H76 Si'
_chemical_formula_weight     585.10
_chemical_melting_point     ?
_symmetry_cell_setting     tetragonal
_symmetry_space_group_name_H-M     'I 41/a'
_symmetry_space_group_name_Hall     '-I 4ad'
loop_
    _symmetry_equiv_pos_as_xyz
    'x, y, z'
    '-x+1/2, -y, z+1/2'
    '-y+3/4, x+1/4, z+1/4'
    'y+3/4, -x+3/4, z+3/4'
    'x+1/2, y+1/2, z+1/2'
    '-x+1, -y+1/2, z+1'
    '-y+5/4, x+3/4, z+3/4'
    'y+5/4, -x+5/4, z+5/4'
    '-x, -y, -z'
    'x-1/2, y, -z-1/2'
    'y-3/4, -x-1/4, -z-1/4'
    '-y-3/4, x-3/4, -z-3/4'
    '-x+1/2, -y+1/2, -z+1/2'
    'x, y+1/2, -z'
    'y-1/4, -x+1/4, -z+1/4'
    '-y-1/4, x-1/4, -z-1/4'
_cell_length_a     12.5780(11)
_cell_length_b     12.5780(11)
_cell_length_c     25.053(3)
_cell_angle_alpha     90.00
_cell_angle_beta     90.00
_cell_angle_gamma     90.00
_cell_volume     3963.5(7)
_cell_formula_units_Z     4
_cell_measurement_reflns_used     4399
_cell_measurement_theta_min     3.7
_cell_measurement_theta_max     25.9
_cell_measurement_temperature     173(2)
_exptl_crystal_description     block
_exptl_crystal_colour     colourless
_exptl_crystal_size_max     0.32
_exptl_crystal_size_mid     0.28
_exptl_crystal_size_min     0.16
_exptl_crystal_density_diffrn     0.980
_exptl_crystal_density_meas     ?
_exptl_crystal_density_method     'not measured'
_exptl_crystal_F_000     1320
_exptl_absorpt_coefficient_mu     0.082
_exptl_absorpt_correction_type     multi-scan
_exptl_absorpt_process_details     '(MULABS; Spek, 2009; Blessing, 1995)'
_exptl_absorpt_correction_T_min     0.9631
_exptl_absorpt_correction_T_max     0.9879
_exptl_special_details
;
;
_diffrn_ambient_temperature     173(2)
_diffrn_radiation_type     MoK\a
_diffrn_radiation_wavelength     0.71073
_diffrn_radiation_source     'fine-focus sealed tube'
_diffrn_radiation_monochromator     graphite
_diffrn_measurement_device_type     'Stoe IPDS-II two-circle'
_diffrn_measurement_method     \w
_diffrn_detector_area_resol_mean     ?
_diffrn_reflns_number     5117
_diffrn_reflns_av_R_equivalents     0.0445
_diffrn_reflns_av_sigmaI/netI     0.0390
_diffrn_reflns_theta_min     3.63
_diffrn_reflns_theta_max     25.02
_diffrn_reflns_theta_full     25.00
_diffrn_measured_fraction_theta_max     0.996
_diffrn_measured_fraction_theta_full     0.996
_diffrn_reflns_limit_h_min     -8
_diffrn_reflns_limit_h_max     14
_diffrn_reflns_limit_k_min     -14
_diffrn_reflns_limit_k_max     14
_diffrn_reflns_limit_l_min     -25
_diffrn_reflns_limit_l_max     29
_diffrn_standards_number     0
_diffrn_standards_interval_count     .
_diffrn_standards_interval_time     .
_diffrn_standards_decay_%     ?
_refine_special_details
;
Refinement of <i>F</i>^2^ against ALL reflections. The weighted <i>R</i>-factor
<i>wR</i> and goodness of fit <i>S</i> are based on <i>F</i>^2^, conventional
<i>R</i>-factors <i>R</i> are based on <i>F</i>, with <i>F</i> set to zero for
negative <i>F</i>^2^. The threshold expression of <i>F</i>^2^ >
\s(<i>F</i>^2^) is used only for calculating <i>R</i>-factors(gt) <i>etc</i>.
and is not relevant to the choice of reflections for refinement.
<i>R</i>-factors based on <i>F</i>^2^ are statistically about twice as large
as those based on <i>F</i>, and <i>R</i>- factors based on ALL data will be
even larger.
;
_reflns_number_total     1742
_reflns_number_gt     1301
_reflns_threshold_expression     I>2\s(I)
_refine_ls_structure_factor_coef     Fsqd
_refine_ls_matrix_type     full
_refine_ls_R_factor_all     0.0723
_refine_ls_R_factor_gt     0.0511
_refine_ls_wR_factor_gt     0.1266
_refine_ls_wR_factor_ref     0.1359
_refine_ls_goodness_of_fit_ref     1.081
_refine_ls_restrained_S_all     1.081
_refine_ls_number_reflns     1742
_refine_ls_number_parameters     95
_refine_ls_number_restraints     0
_refine_ls_hydrogen_treatment     constr
_refine_ls_weighting_scheme     calc
_refine_ls_weighting_details
         'calc w=1/[\s^2^(Fo^2^)+(0.0654P)^2^+0.7530P] where P=(Fo^2^+2Fc^2^)/3'
_atom_sites_solution_hydrogens     geom
_atom_sites_solution_primary     direct
_atom_sites_solution_secondary     difmap
_refine_ls_shift/su_max     0.001
_refine_ls_shift/su_mean     0.000
_refine_diff_density_max     0.245
_refine_diff_density_min     -0.170
_refine_ls_extinction_method     none
_refine_ls_extinction_coef     ?
loop_
    _atom_type_symbol
    _atom_type_description
    _atom_type_scat_dispersion_real
    _atom_type_scat_dispersion_imag
    _atom_type_scat_source
    'C' 'C' 0.0033 0.0016
                         'International Tables Vol C Tables 4.2.6.8 and 6.1.1.4'
    'H' 'H' 0.0000 0.0000
                         'International Tables Vol C Tables 4.2.6.8 and 6.1.1.4'
    'Si' 'Si' 0.0817 0.0704
                         'International Tables Vol C Tables 4.2.6.8 and 6.1.1.4'
_computing_data_collection     'X-AREA (Stoe & Cie, 2001)'
_computing_cell_refinement     'X-AREA (Stoe & Cie, 2001)'
_computing_data_reduction     'X-RED32 (Stoe & Cie, 2001)'
_computing_structure_solution     'SHELXS97 (Sheldrick, 2008)'
_computing_structure_refinement     'SHELXL97 (Sheldrick, 2008)'
_computing_molecular_graphics
;
XP in SHELXTL (Sheldrick, 2008) and Mercury (Macrae <i>et al.</i>, 2006)
;
_computing_publication_material
                        'SHELXL97 (Sheldrick, 2008) and publCIF (Westrip, 2010)'
loop_
    _atom_site_type_symbol
    _atom_site_label
    _atom_site_fract_x
    _atom_site_fract_y
    _atom_site_fract_z
    _atom_site_U_iso_or_equiv
    _atom_site_adp_type
    _atom_site_calc_flag
    _atom_site_refinement_flags
    _atom_site_occupancy
    _atom_site_symmetry_multiplicity
    _atom_site_disorder_assembly
    _atom_site_disorder_group
    Si Si1 0.5000 0.7500 0.1250 0.0457(3) Uani d S 1 4 . .
    C C1 0.52419(16) 0.62670(16) 0.08358(7) 0.0522(5) Uani d . 1 1 . .
    H H1A 0.5766 0.6452 0.0556 0.063 Uiso calc R 1 1 . .
    H H1B 0.5581 0.5731 0.1070 0.063 Uiso calc R 1 1 . .
    C C2 0.43057(17) 0.57385(17) 0.05637(8) 0.0564(5) Uani d . 1 1 . .
    C C3 0.38412(17) 0.48729(17) 0.07519(8) 0.0595(6) Uani d . 1 1 . .
    C C4 0.29391(17) 0.42817(18) 0.04703(8) 0.0588(5) Uani d . 1 1 . .
    H H4A 0.3062 0.3510 0.0518 0.071 Uiso calc R 1 1 . .
    H H4B 0.2996 0.4432 0.0084 0.071 Uiso calc R 1 1 . .
    C C5 0.17836(18) 0.45239(19) 0.06442(8) 0.0628(6) Uani d . 1 1 . .
    C C21 0.3961(2) 0.62822(18) 0.00476(8) 0.0652(6) Uani d . 1 1 . .
    H H21A 0.4590 0.6459 -0.0165 0.098 Uiso calc R 1 1 . .
    H H21B 0.3570 0.6935 0.0133 0.098 Uiso calc R 1 1 . .
    H H21C 0.3500 0.5802 -0.0156 0.098 Uiso calc R 1 1 . .
    C C31 0.4258(2) 0.43428(18) 0.12553(9) 0.0695(6) Uani d . 1 1 . .
    H H31A 0.3791 0.3750 0.1353 0.104 Uiso calc R 1 1 . .
    H H31B 0.4274 0.4862 0.1547 0.104 Uiso calc R 1 1 . .
    H H31C 0.4979 0.4075 0.1191 0.104 Uiso calc R 1 1 . .
    C C51 0.1061(2) 0.3674(2) 0.03927(11) 0.0833(8) Uani d . 1 1 . .
    H H51A 0.1139 0.3691 0.0004 0.125 Uiso calc R 1 1 . .
    H H51B 0.0320 0.3818 0.0488 0.125 Uiso calc R 1 1 . .
    H H51C 0.1266 0.2970 0.0526 0.125 Uiso calc R 1 1 . .
    C C52 0.1662(2) 0.4487(3) 0.12469(10) 0.0881(8) Uani d . 1 1 . .
    H H52A 0.0924 0.4648 0.1343 0.132 Uiso calc R 1 1 . .
    H H52B 0.2136 0.5013 0.1410 0.132 Uiso calc R 1 1 . .
    H H52C 0.1848 0.3775 0.1376 0.132 Uiso calc R 1 1 . .
    C C53 0.1450(2) 0.5620(2) 0.04480(11) 0.0825(7) Uani d . 1 1 . .
    H H53A 0.1528 0.5654 0.0059 0.124 Uiso calc R 1 1 . .
    H H53B 0.1902 0.6162 0.0614 0.124 Uiso calc R 1 1 . .
    H H53C 0.0707 0.5749 0.0545 0.124 Uiso calc R 1 1 . .
loop_
    _atom_site_aniso_label
    _atom_site_aniso_U_11
    _atom_site_aniso_U_22
    _atom_site_aniso_U_33
    _atom_site_aniso_U_12
    _atom_site_aniso_U_13
    _atom_site_aniso_U_23
    Si1 0.0476(4) 0.0476(4) 0.0418(5) 0.000 0.000 0.000
    C1 0.0517(11) 0.0526(11) 0.0524(10) 0.0025(9) -0.0010(8) -0.0013(8)
    C2 0.0612(12) 0.0571(12) 0.0508(11) 0.0073(10) 0.0031(9) -0.0075(9)
    C3 0.0636(13) 0.0606(13) 0.0543(11) 0.0055(10) -0.0024(9) -0.0053(9)
    C4 0.0644(13) 0.0599(12) 0.0520(10) -0.0025(10) -0.0035(9) -0.0116(9)
    C5 0.0613(13) 0.0744(15) 0.0528(11) -0.0074(11) -0.0035(10) -0.0120(10)
    C21 0.0841(16) 0.0659(14) 0.0457(10) 0.0062(12) -0.0018(10) 0.0016(9)
    C31 0.0832(15) 0.0641(13) 0.0613(12) -0.0020(12) -0.0165(11) 0.0081(11)
    C51 0.0674(15) 0.0991(19) 0.0833(16) -0.0160(14) -0.0095(12) -0.0227(14)
    C52 0.0807(17) 0.122(2) 0.0618(13) -0.0206(16) 0.0092(12) -0.0160(14)
    C53 0.0744(16) 0.0910(19) 0.0821(16) 0.0154(14) -0.0009(12) -0.0141(13)
_geom_special_details
;
All e.s.d.'s (except the e.s.d. in the dihedral angle between two l.s. planes)
are estimated using the full covariance matrix. The cell e.s.d.'s are taken
into account individually in the estimation of e.s.d.'s in distances, angles
and torsion angles; correlations between e.s.d.'s in cell parameters are only
used when they are defined by crystal symmetry. An approximate (isotropic)
treatment of cell e.s.d.'s is used for estimating e.s.d.'s involving l.s.
planes.
;
loop_
    _geom_bond_atom_site_label_1
    _geom_bond_atom_site_label_2
    _geom_bond_site_symmetry_2
    _geom_bond_distance
    _geom_bond_publ_flag
    Si1 C1 6_564 1.8906(19) ?
    Si1 C1 12_766 1.8906(19) ?
    Si1 C1 . 1.8907(19) ?
    Si1 C1 15_565 1.8907(19) ?
    C1 C2 . 1.514(3) ?
    C1 H1A . 0.9900 ?
    C1 H1B . 0.9900 ?
    C2 C3 . 1.323(3) ?
    C2 C21 . 1.526(3) ?
    C3 C31 . 1.520(3) ?
    C3 C4 . 1.529(3) ?
    C4 C5 . 1.548(3) ?
    C4 H4A . 0.9900 ?
    C4 H4B . 0.9900 ?
    C5 C52 . 1.518(3) ?
    C5 C53 . 1.522(4) ?
    C5 C51 . 1.538(3) ?
    C21 H21A . 0.9800 ?
    C21 H21B . 0.9800 ?
    C21 H21C . 0.9800 ?
    C31 H31A . 0.9800 ?
    C31 H31B . 0.9800 ?
    C31 H31C . 0.9800 ?
    C51 H51A . 0.9800 ?
    C51 H51B . 0.9800 ?
    C51 H51C . 0.9800 ?
    C52 H52A . 0.9800 ?
    C52 H52B . 0.9800 ?
    C52 H52C . 0.9800 ?
    C53 H53A . 0.9800 ?
    C53 H53B . 0.9800 ?
    C53 H53C . 0.9800 ?
loop_
    _geom_angle_atom_site_label_1
    _geom_angle_atom_site_label_2
    _geom_angle_atom_site_label_3
    _geom_angle_site_symmetry_1
    _geom_angle_site_symmetry_3
    _geom_angle
    _geom_angle_publ_flag
    C1 Si1 C1 6_564 12_766 107.53(6) ?
    C1 Si1 C1 6_564 . 113.43(12) ?
    C1 Si1 C1 12_766 . 107.53(6) ?
    C1 Si1 C1 6_564 15_565 107.53(6) ?
    C1 Si1 C1 12_766 15_565 113.43(12) ?
    C1 Si1 C1 . 15_565 107.53(6) ?
    C2 C1 Si1 . . 118.82(14) ?
    C2 C1 H1A . . 107.6 ?
    Si1 C1 H1A . . 107.6 ?
    C2 C1 H1B . . 107.6 ?
    Si1 C1 H1B . . 107.6 ?
    H1A C1 H1B . . 107.0 ?
    C3 C2 C1 . . 122.99(19) ?
    C3 C2 C21 . . 123.0(2) ?
    C1 C2 C21 . . 113.95(18) ?
    C2 C3 C31 . . 120.3(2) ?
    C2 C3 C4 . . 124.31(19) ?
    C31 C3 C4 . . 115.20(19) ?
    C3 C4 C5 . . 118.12(16) ?
    C3 C4 H4A . . 107.8 ?
    C5 C4 H4A . . 107.8 ?
    C3 C4 H4B . . 107.8 ?
    C5 C4 H4B . . 107.8 ?
    H4A C4 H4B . . 107.1 ?
    C52 C5 C53 . . 108.7(2) ?
    C52 C5 C51 . . 109.1(2) ?
    C53 C5 C51 . . 109.6(2) ?
    C52 C5 C4 . . 111.62(19) ?
    C53 C5 C4 . . 110.24(19) ?
    C51 C5 C4 . . 107.60(18) ?
    C2 C21 H21A . . 109.5 ?
    C2 C21 H21B . . 109.5 ?
    H21A C21 H21B . . 109.5 ?
    C2 C21 H21C . . 109.5 ?
    H21A C21 H21C . . 109.5 ?
    H21B C21 H21C . . 109.5 ?
    C3 C31 H31A . . 109.5 ?
    C3 C31 H31B . . 109.5 ?
    H31A C31 H31B . . 109.5 ?
    C3 C31 H31C . . 109.5 ?
    H31A C31 H31C . . 109.5 ?
    H31B C31 H31C . . 109.5 ?
    C5 C51 H51A . . 109.5 ?
    C5 C51 H51B . . 109.5 ?
    H51A C51 H51B . . 109.5 ?
    C5 C51 H51C . . 109.5 ?
    H51A C51 H51C . . 109.5 ?
    H51B C51 H51C . . 109.5 ?
    C5 C52 H52A . . 109.5 ?
    C5 C52 H52B . . 109.5 ?
    H52A C52 H52B . . 109.5 ?
    C5 C52 H52C . . 109.5 ?
    H52A C52 H52C . . 109.5 ?
    H52B C52 H52C . . 109.5 ?
    C5 C53 H53A . . 109.5 ?
    C5 C53 H53B . . 109.5 ?
    H53A C53 H53B . . 109.5 ?
    C5 C53 H53C . . 109.5 ?
    H53A C53 H53C . . 109.5 ?
    H53B C53 H53C . . 109.5 ?
loop_
    _geom_torsion_atom_site_label_1
    _geom_torsion_atom_site_label_2
    _geom_torsion_atom_site_label_3
    _geom_torsion_atom_site_label_4
    _geom_torsion_site_symmetry_1
    _geom_torsion_site_symmetry_2
    _geom_torsion_site_symmetry_3
    _geom_torsion_site_symmetry_4
    _geom_torsion
    _geom_torsion_publ_flag
    C1 Si1 C1 C2 6_564 . . . -75.32(15) ?
    C1 Si1 C1 C2 12_766 . . . 165.92(18) ?
    C1 Si1 C1 C2 15_565 . . . 43.44(12) ?
    Si1 C1 C2 C3 . . . . -101.5(2) ?
    Si1 C1 C2 C21 . . . . 79.6(2) ?
    C1 C2 C3 C31 . . . . -1.6(3) ?
    C21 C2 C3 C31 . . . . 177.2(2) ?
    C1 C2 C3 C4 . . . . -176.17(18) ?
    C21 C2 C3 C4 . . . . 2.6(3) ?
    C2 C3 C4 C5 . . . . -96.9(3) ?
    C31 C3 C4 C5 . . . . 88.3(2) ?
    C3 C4 C5 C52 . . . . -48.5(3) ?
    C3 C4 C5 C53 . . . . 72.4(2) ?
    C3 C4 C5 C51 . . . . -168.2(2) ?
_iucr_refine_instructions_details
;
TITL wa910 in I41/a
CELL 0.71073     12.5780  12.5780  25.053  90.000  90.000  90.000
ZERR   4.00       0.0011   0.0011   0.003    0.000   0.000   0.000
LATT  2
SYMM 0.5-X, -Y, 0.5+Z
SYMM 0.75-Y, 0.25+X, 0.25+Z
SYMM 0.75+Y, 0.75-X, 0.75+Z
SFAC C H Si
UNIT 160 304 4
OMIT -1 4 9
OMIT -3 6 7
SHEL999. .84
TEMP-100
SIZE.32 .28 .16
L.S. 10
BOND$H
CONF
ACTA50
FMAP 2
PLAN 10
WGHT    0.065400    0.753000
FVAR       0.36071
SI1   3    0.500000    0.750000    0.125000    10.25000    0.04758    0.04758 =
         0.04185    0.00000    0.00000    0.00000
C1    1    0.524188    0.626697    0.083582    11.00000    0.05169    0.05265 =
         0.05236   -0.00127   -0.00102    0.00246
AFIX  23
H1A   2    0.576607    0.645225    0.055611    11.00000   -1.20000
H1B   2    0.558061    0.573105    0.107000    11.00000   -1.20000
AFIX   0
C2    1    0.430574    0.573851    0.056373    11.00000    0.06122    0.05710 =
         0.05082   -0.00752    0.00307    0.00730
C3    1    0.384116    0.487285    0.075193    11.00000    0.06360    0.06057 =
         0.05429   -0.00530   -0.00244    0.00553
C4    1    0.293907    0.428169    0.047033    11.00000    0.06436    0.05995 =
         0.05196   -0.01161   -0.00346   -0.00245
AFIX  23
H4A   2    0.306172    0.351006    0.051809    11.00000   -1.20000
H4B   2    0.299562    0.443220    0.008350    11.00000   -1.20000
AFIX   0
C5    1    0.178356    0.452391    0.064419    11.00000    0.06126    0.07440 =
         0.05284   -0.01200   -0.00350   -0.00738
C21   1    0.396057    0.628222    0.004761    11.00000    0.08408    0.06594 =
         0.04572    0.00155   -0.00183    0.00618
AFIX 137
H21A  2    0.458974    0.645915   -0.016534    11.00000   -1.50000
H21B  2    0.356992    0.693462    0.013283    11.00000   -1.50000
H21C  2    0.350035    0.580209   -0.015617    11.00000   -1.50000
AFIX   0
C31   1    0.425843    0.434280    0.125526    11.00000    0.08320    0.06410 =
         0.06131    0.00808   -0.01648   -0.00197
AFIX 137
H31A  2    0.379141    0.375009    0.135268    11.00000   -1.50000
H31B  2    0.427430    0.486185    0.154688    11.00000   -1.50000
H31C  2    0.497861    0.407469    0.119077    11.00000   -1.50000
AFIX   0
C51   1    0.106150    0.367361    0.039275    11.00000    0.06744    0.09910 =
         0.08327   -0.02266   -0.00948   -0.01600
AFIX  33
H51A  2    0.113859    0.369120    0.000360    11.00000   -1.50000
H51B  2    0.031988    0.381765    0.048842    11.00000   -1.50000
H51C  2    0.126593    0.297019    0.052601    11.00000   -1.50000
AFIX   0
C52   1    0.166203    0.448682    0.124693    11.00000    0.08066    0.12179 =
         0.06177   -0.01596    0.00919   -0.02055
AFIX  33
H52A  2    0.092423    0.464825    0.134305    11.00000   -1.50000
H52B  2    0.213582    0.501285    0.141029    11.00000   -1.50000
H52C  2    0.184759    0.377543    0.137644    11.00000   -1.50000
AFIX   0
C53   1    0.145045    0.562002    0.044803    11.00000    0.07439    0.09099 =
         0.08214   -0.01407   -0.00085    0.01537
AFIX  33
H53A  2    0.152797    0.565429    0.005918    11.00000   -1.50000
H53B  2    0.190232    0.616194    0.061394    11.00000   -1.50000
H53C  2    0.070665    0.574941    0.054469    11.00000   -1.50000
HKLF 4
;
data_global
_journal_date_recd_electronic     2014-02-17
_journal_date_accepted     2014-02-25
_journal_name_full     'Acta Crystallographica, Section E'
_journal_year     2014
_journal_volume     70
_journal_issue      3
_journal_page_first     o376
_journal_page_last     o376
_journal_paper_category     QO
_journal_paper_doi     10.1107/S1600536814004322
_journal_coeditor_code     ZS2287
_publ_contact_author_name     'Dr Michael Bolte'
_publ_contact_author_address
;
Institut f\"ur Anorganische Chemie
J. W. Goethe-Universit\"at
Max-von-Laue-Strasse 7
60438 Frankfurt/Main
Germany
;
_publ_contact_author_email     bolte@chemie.uni-frankfurt.de
_publ_contact_author_fax     '49 69 798 29239'
_publ_contact_author_phone     '49 69 798 29136'
_publ_section_title
;
Tetrakis(2,3,5,5-tetramethylhexen-2-yl)silane
;
loop_
    _publ_author_name
    _publ_author_address
    'Meyer-Wegner, Frank'
;
Institut f\"ur Anorganische Chemie
J. W. Goethe-Universit\"at Frankfurt
Max-von-Laue-Strasse 7
60438 Frankfurt/Main
Germany
;
    'Bolte, Michael'
;
Institut f\"ur Anorganische Chemie
J. W. Goethe-Universit\"at Frankfurt
Max-von-Laue-Strasse 7
60438 Frankfurt/Main
Germany
;
    'Lerner, Hans-Wolfram'
;
Institut f\"ur Anorganische Chemie
J. W. Goethe-Universit\"at Frankfurt
Max-von-Laue-Strasse 7
60438 Frankfurt/Main
Germany
;
