# Supplementary material for: Tetra­kis(2,3,5,5-tetra­methyl­hexen-2-yl)silane
Source: Acta Crystallogr Sect E Struct Rep Online. 2014 Feb 28;70(Pt 3):o376. doi: 10.1107/S1600536814004322 (PMC3998395; doi:10.1107/S1600536814004322)
Supplement: Supplementary file 2 [file e-70-0o376-Isup2.hkl]

# 
# h,k,l, Fc-squared, Fo-squared, sigma(Fo-squared) and status flag 
# 
data_I
_shelx_title ' wa910 in I41/a' 
_shelx_refln_list_code          4 
_shelx_F_calc_maximum      289.62 
_exptl_crystal_F_000      1320.00 
_reflns_d_resolution_high  0.8401 
 
loop_ 
 _symmetry_equiv_pos_as_xyz 
 'x, y, z' 
 '-x+1/2, -y, z+1/2' 
 '-y+3/4, x+1/4, z+1/4' 
 'y+3/4, -x+3/4, z+3/4' 
 'x+1/2, y+1/2, z+1/2' 
 '-x+1, -y+1/2, z+1' 
 '-y+5/4, x+3/4, z+3/4' 
 'y+5/4, -x+5/4, z+5/4' 
 '-x, -y, -z' 
 'x-1/2, y, -z-1/2' 
 'y-3/4, -x-1/4, -z-1/4' 
 '-y-3/4, x-3/4, -z-3/4' 
 '-x+1/2, -y+1/2, -z+1/2' 
 'x, y+1/2, -z' 
 'y-1/4, -x+1/4, -z+1/4' 
 '-y-1/4, x-1/4, -z-1/4' 
 
_cell_length_a    12.5780 
_cell_length_b    12.5780 
_cell_length_c    25.0530 
_cell_angle_alpha  90.000 
_cell_angle_beta   90.000 
_cell_angle_gamma  90.000 
 
_shelx_F_squared_multiplier     1.000 
 
loop_ 
 _refln_index_h 
 _refln_index_k 
 _refln_index_l 
 _refln_F_squared_calc 
 _refln_F_squared_meas 
 _refln_F_squared_sigma 
 _refln_observed_status 
   2   2   0     9004.21     8323.49    132.12 o 
  -2   4   0     2708.95     2912.20     40.84 o 
   0   4   0    26239.14    27005.60    625.65 o 
   2   4   0      558.58      651.58     31.74 o 
   4   4   0      101.51       88.15     27.98 o 
  -4   6   0     1161.37     1163.56     25.76 o 
  -2   6   0      897.45      855.16     23.20 o 
   0   6   0     5632.08     5764.57     61.10 o 
   2   6   0        5.94        2.54     16.06 o 
   4   6   0     3101.43     2829.05     34.27 o 
   6   6   0      582.14      523.47     30.05 o 
  -6   8   0     1836.53     1766.45     41.66 o 
  -4   8   0     2008.96     2318.03     53.30 o 
  -2   8   0     5180.87     5286.52    333.40 o 
   0   8   0       20.76       45.96     16.06 o 
   2   8   0     2589.96     2516.72     36.12 o 
   4   8   0       87.53       82.39     14.91 o 
   6   8   0      243.75      301.16     25.59 o 
   8   8   0     3581.08     3578.58    156.13 o 
  -8  10   0        0.01       13.64     12.39 o 
  -6  10   0      247.80      251.93     24.13 o 
  -4  10   0      550.32      573.04     29.36 o 
  -2  10   0     1188.08     1193.80     33.82 o 
   0  10   0     2282.82     2307.44     41.35 o 
   2  10   0      166.35      151.33     21.21 o 
   4  10   0      731.41      613.77     20.90 o 
   6  10   0       83.89       85.60     15.82 o 
   8  10   0      521.98      533.10     21.95 o 
  10  10   0       33.77       41.02     13.98 o 
  -8  12   0        0.95       17.60     14.06 o 
  -6  12   0        0.05      -11.91     20.14 o 
  -4  12   0      263.79      202.21     22.67 o 
  -2  12   0       11.22       17.37     21.44 o 
   0  12   0       40.01       35.66     21.90 o 
   2  12   0       57.66       61.41     22.21 o 
   4  12   0       39.56       47.34     22.21 o 
   6  12   0      184.16      150.65     13.54 o 
   8  12   0        8.06       11.74     12.74 o 
  -4  14   0      246.58      200.36     26.67 o 
  -2  14   0        0.06       26.75     21.98 o 
   0  14   0       55.00       18.60     15.37 o 
   2  14   0       49.13       34.35     22.83 o 
   4  14   0       14.60        5.07     21.75 o 
  -1   2   1      349.12      228.12     19.90 o 
   1   2   1     5359.01     4553.25    319.45 o 
  -2   3   1     3449.05     3419.60     56.89 o 
   0   3   1    29135.99    27814.77    562.52 o 
   2   3   1       48.67       44.27     28.82 o 
  -3   4   1       70.09      139.15     37.81 o 
  -1   4   1       23.61       32.08     11.66 o 
   1   4   1      288.35      305.13     16.13 o 
   3   4   1       63.15       26.86     16.17 o 
  -4   5   1       59.45       65.77     17.36 o 
  -2   5   1     5397.44     5747.55    138.96 o 
   0   5   1     1279.93     1250.03     36.73 o 
   2   5   1     1628.79     1479.89     98.14 o 
   4   5   1       71.64      131.89     13.69 o 
  -5   6   1      838.33      841.94     54.07 o 
  -3   6   1     2227.61     2439.06    123.67 o 
  -1   6   1       56.96       41.37     12.67 o 
   1   6   1     2237.48     2152.83     90.81 o 
   3   6   1      578.81      467.89     16.71 o 
   5   6   1       12.14       27.79     11.30 o 
  -6   7   1       46.79       47.35     13.37 o 
  -4   7   1      261.03      290.65     16.25 o 
  -2   7   1     4627.66     4805.03    173.81 o 
   0   7   1       62.46       75.16     13.86 o 
   2   7   1      676.59      628.87     21.33 o 
   4   7   1      248.95      268.37     14.07 o 
   6   7   1      299.87      340.20     12.99 o 
  -7   8   1     1400.45     1379.22     80.31 o 
  -5   8   1      110.14      112.07     16.41 o 
  -3   8   1       10.98       29.91     12.61 o 
  -1   8   1     4202.08     3942.38    357.15 o 
   1   8   1       30.98       17.21     15.38 o 
   3   8   1       54.88       52.71     14.81 o 
   5   8   1     1043.28      972.14     48.58 o 
   7   8   1      670.33      659.66     31.78 o 
  -8   9   1       93.54      110.29     11.07 o 
  -6   9   1      108.96      118.74     11.55 o 
  -4   9   1     1120.02     1151.61     59.13 o 
  -2   9   1       13.44       20.45      9.58 o 
   0   9   1      884.48      844.85     17.67 o 
   2   9   1        0.09       -7.71     11.70 o 
   4   9   1      556.51      564.45     45.81 o 
   6   9   1      816.81      961.67     54.12 o 
   8   9   1       41.80       33.89      8.82 o 
  -9  10   1        0.02       15.16     12.99 o 
  -7  10   1        9.11       20.64     12.61 o 
  -5  10   1       10.13        9.81     13.58 o 
  -3  10   1      419.77      484.11     65.57 o 
  -1  10   1        3.40        5.48     21.17 o 
   1  10   1       22.72       11.13     10.24 o 
   3  10   1     1188.18     1088.19     96.84 o 
   5  10   1      165.24      166.33     10.67 o 
   7  10   1        0.96       10.13     11.59 o 
   9  10   1      212.27      182.50     13.73 o 
 -10  11   1        0.84        7.36     11.45 o 
  -8  11   1       57.52       76.29     13.48 o 
  -6  11   1        6.35        9.27     11.44 o 
  -4  11   1        4.81       24.52     15.49 o 
  -2  11   1      377.56      459.37     29.59 o 
   0  11   1       12.02        2.36     12.61 o 
   2  11   1       11.22        5.09     11.72 o 
   4  11   1       81.82       87.20     12.65 o 
   6  11   1       91.27       79.65     10.55 o 
   8  11   1       58.69       71.95     10.61 o 
  10  11   1       25.16       23.32     11.04 o 
  -7  12   1        3.56       16.13     12.45 o 
  -5  12   1        9.73       16.06     12.21 o 
  -3  12   1      102.88       98.06     15.90 o 
  -1  12   1      126.72      105.39     15.84 o 
   1  12   1       59.39       82.32     15.79 o 
   3  12   1       60.90       69.23     15.10 o 
   5  12   1      106.22      107.91     11.52 o 
   7  12   1       20.04       32.30     10.11 o 
  -6  13   1       69.75      104.99     23.59 o 
  -4  13   1        1.41        8.38     10.93 o 
  -2  13   1      296.05      300.02     52.34 o 
   0  13   1       16.61       24.38     13.46 o 
   2  13   1       14.84       12.12     13.10 o 
   4  13   1       24.10       49.52     12.25 o 
   6  13   1       22.56       -2.93     10.33 o 
  -5  14   1       84.89       79.86     13.73 o 
  -3  14   1        9.60       25.45     15.21 o 
  -1  14   1        4.02       20.63     12.92 o 
   1  14   1       17.82        4.12     15.73 o 
   3  14   1       40.40       60.09     15.28 o 
   5  14   1        9.07        6.58      9.84 o 
   0   2   2    12318.42    11029.01    106.37 o 
   2   2   2    10948.02    10870.86    317.53 o 
  -1   3   2     7262.70     7161.03    117.06 o 
   1   3   2    24615.45    23683.04   1116.64 o 
   3   3   2      657.57      712.97     54.12 o 
  -2   4   2      464.26      371.27     56.46 o 
   0   4   2       10.87        9.38     12.73 o 
   2   4   2    16532.78    15377.62    112.06 o 
   4   4   2     2185.56     2304.41     65.68 o 
  -3   5   2       31.62       55.41     14.34 o 
  -1   5   2     1091.71     1022.44     32.70 o 
   1   5   2      173.45      156.92     17.35 o 
   3   5   2       89.50      147.18     25.29 o 
   5   5   2     2872.72     2819.78     81.96 o 
  -4   6   2      595.49      641.21     26.01 o 
  -2   6   2     3631.68     3769.63    147.07 o 
   0   6   2      871.12      965.15     66.92 o 
   2   6   2     3094.42     3135.38    256.58 o 
   4   6   2      102.84      125.19     29.82 o 
   6   6   2     1838.61     1893.39     24.22 o 
  -5   7   2      791.47      686.87     31.94 o 
  -3   7   2     2708.25     2722.82    128.48 o 
  -1   7   2     4020.70     4241.68    109.00 o 
   1   7   2      411.90      497.15     16.91 o 
   3   7   2      206.20      204.06     14.14 o 
   5   7   2        7.03       13.55     11.22 o 
   7   7   2      230.93      255.74     33.29 o 
  -6   8   2      231.29      258.61     18.10 o 
  -4   8   2        6.11       22.18     13.70 o 
  -2   8   2       23.95       34.46     12.39 o 
   0   8   2        2.98       12.99     12.48 o 
   2   8   2      993.49      958.11     37.81 o 
   4   8   2      184.91      198.49     23.79 o 
   6   8   2       57.29       56.50     10.75 o 
   8   8   2        0.04       22.67     12.13 o 
  -7   9   2      194.87      209.95     14.38 o 
  -5   9   2       32.74       73.21     13.44 o 
  -3   9   2      794.58      824.43     17.41 o 
  -1   9   2      896.53      792.57     26.35 o 
   1   9   2      413.15      459.20     17.06 o 
   3   9   2      758.89      801.64     26.75 o 
   5   9   2      572.14      568.68     13.20 o 
   7   9   2      754.50      726.52     28.53 o 
   9   9   2       89.62       61.53     11.52 o 
  -8  10   2      143.51      123.10     11.90 o 
  -6  10   2       31.73       53.33     12.53 o 
  -4  10   2       83.40       96.38     13.85 o 
  -2  10   2        5.37       28.46     11.43 o 
   0  10   2        2.34       11.69     10.79 o 
   2  10   2        4.95        0.84     14.07 o 
   4  10   2        1.40        7.02     14.48 o 
   6  10   2      263.30      229.89     12.56 o 
   8  10   2       14.44       30.55     11.66 o 
  10  10   2        1.32        7.09     13.53 o 
  -9  11   2        5.08       14.11     10.87 o 
  -7  11   2      143.10      143.38     16.06 o 
  -5  11   2        5.88        8.77     10.72 o 
  -3  11   2        5.89       37.16     15.94 o 
  -1  11   2      524.26      566.49     19.99 o 
   1  11   2        4.86       13.89     14.32 o 
   3  11   2       25.85        5.61     15.06 o 
   5  11   2      649.27      613.29     18.30 o 
   7  11   2        1.78        0.52      9.48 o 
   9  11   2      178.67      158.36     14.51 o 
  -8  12   2       38.57       42.21     11.00 o 
  -6  12   2       36.72       52.35     12.57 o 
  -4  12   2       47.39       44.77     10.26 o 
  -2  12   2        5.77       10.80     14.85 o 
   0  12   2        0.07       18.29     15.34 o 
   2  12   2      100.18       88.05     15.59 o 
   4  12   2        6.96       38.61     14.63 o 
   6  12   2        0.74       -2.00     10.84 o 
   8  12   2        3.66        2.61     13.22 o 
  -7  13   2        4.99       19.84     14.95 o 
  -5  13   2       93.99       97.95     11.66 o 
  -3  13   2      291.14      272.93     14.79 o 
  -1  13   2       62.85       55.37     13.74 o 
   1  13   2        4.95       -1.74     12.90 o 
   3  13   2        7.89       20.68     17.33 o 
   5  13   2       43.03       42.85     10.88 o 
   7  13   2        4.06        7.92      9.86 o 
  -4  14   2        1.97        9.93     13.06 o 
  -2  14   2       10.04        0.04     12.60 o 
   0  14   2       28.84       24.14     15.80 o 
   2  14   2       22.00       16.29     15.68 o 
   4  14   2        0.32        8.54     17.02 o 
  -1   2   3     2666.75     2241.17     59.29 o 
   1   2   3     6770.80     6572.40    121.91 o 
  -2   3   3      302.00      429.35     19.05 o 
   0   3   3     8205.14     7344.94     63.25 o 
   2   3   3     5149.56     5025.39    204.90 o 
  -3   4   3    12679.50    13560.36     72.25 o 
  -1   4   3      710.96      720.69     36.73 o 
   1   4   3     6203.23     5897.03    179.69 o 
   3   4   3     7456.53     7490.34     51.74 o 
  -4   5   3      208.31      265.08     15.66 o 
  -2   5   3     3189.19     3532.25     88.82 o 
   0   5   3     2010.56     1963.93     32.25 o 
   2   5   3     1504.69     1502.99     89.84 o 
   4   5   3       11.42       43.67     12.82 o 
  -5   6   3        8.88        6.60     15.26 o 
  -3   6   3      127.39      109.19     13.02 o 
  -1   6   3      740.93      831.21     41.53 o 
   1   6   3     1031.38     1008.79     18.88 o 
   3   6   3     2382.11     2290.84     37.28 o 
   5   6   3      806.66      958.32     22.81 o 
  -6   7   3     2629.50     2631.65     79.43 o 
  -4   7   3     1123.85     1174.17     16.46 o 
  -2   7   3      263.90      203.14     49.49 o 
   0   7   3     3924.80     4317.09     71.12 o 
   2   7   3      125.69      123.43     16.40 o 
   4   7   3      358.55      317.22     20.08 o 
   6   7   3       33.95       41.78     11.75 o 
  -7   8   3       99.80       97.62     15.79 o 
  -5   8   3      606.53      562.54     44.69 o 
  -3   8   3      116.51      104.31     10.78 o 
  -1   8   3     2111.29     2073.83     22.54 o 
   1   8   3      576.05      567.71     42.50 o 
   3   8   3      339.06      335.75     14.31 o 
   5   8   3     1558.20     1727.90     97.51 o 
   7   8   3        7.52       22.93     12.80 o 
  -8   9   3      117.00       90.11     15.03 o 
  -6   9   3        6.85       17.72     15.65 o 
  -4   9   3       94.72       89.81     12.92 o 
  -2   9   3      746.45      645.28     22.41 o 
   0   9   3       18.25       29.98     12.84 o 
   2   9   3       83.12       96.64     12.11 o 
   4   9   3     1972.02     1992.98     35.97 o 
   6   9   3      500.83      450.09     12.76 o 
   8   9   3       11.06       18.70     12.14 o 
  -9  10   3       76.49       65.93     13.89 o 
  -7  10   3      106.32      109.84     16.00 o 
  -5  10   3       68.66      100.31     13.60 o 
  -3  10   3     1812.64     1741.60     46.15 o 
  -1  10   3       24.09       27.54     12.47 o 
   1  10   3       46.19       92.72     12.70 o 
   3  10   3        0.59       31.11     15.17 o 
   5  10   3      107.76       98.00     11.58 o 
   7  10   3       51.71       69.75     12.10 o 
   9  10   3       52.33       48.49     11.68 o 
 -10  11   3       11.52       12.77     10.53 o 
  -8  11   3       18.54       28.27     16.44 o 
  -6  11   3       19.16       10.72     14.86 o 
  -4  11   3       93.76       97.07     10.98 o 
  -2  11   3      153.62      204.13     24.73 o 
   0  11   3       49.84       32.69     12.99 o 
   2  11   3     1252.83     1136.72     53.07 o 
   4  11   3      129.85      134.65     13.42 o 
   6  11   3       97.83      101.31     12.06 o 
   8  11   3      150.52      125.48     10.59 o 
  10  11   3        4.50       16.53     11.40 o 
  -7  12   3       88.49       79.50     12.65 o 
  -5  12   3       24.17       29.23     11.52 o 
  -3  12   3       54.55       42.49     11.13 o 
  -1  12   3      165.40      186.53     13.60 o 
   1  12   3        6.43        9.92     15.03 o 
   3  12   3       71.50       54.40     10.33 o 
   5  12   3      145.59      131.93     11.89 o 
   7  12   3       39.47       43.14     13.19 o 
  -6  13   3       88.51       85.85     15.83 o 
  -4  13   3       73.33       69.91     13.23 o 
  -2  13   3       74.70       76.48     12.70 o 
   0  13   3       21.87       22.91     13.05 o 
   2  13   3       82.62      104.48     18.98 o 
   4  13   3       13.12       41.02     14.38 o 
   6  13   3        2.48       12.20      9.88 o 
  -5  14   3       44.69       61.20     13.39 o 
  -3  14   3        7.49        3.32     12.38 o 
  -1  14   3      250.61      231.35     13.26 o 
   1  14   3        2.29        6.03      8.94 o 
   3  14   3        4.06        6.27      9.72 o 
   5  14   3      149.95      157.22     11.10 o 
   1   1   4    83876.94    77007.63    885.99 o 
   0   2   4      159.89      140.03     18.14 o 
   2   2   4       38.42       32.31     17.31 o 
  -1   3   4     3434.08     3530.13    151.58 o 
   1   3   4     5591.79     5955.14    117.63 o 
   3   3   4      764.56      935.34     50.54 o 
  -2   4   4    11805.09    11461.75    161.61 o 
   0   4   4    13994.92    14272.70    191.81 o 
   2   4   4      100.61      183.65     16.83 o 
   4   4   4     2647.89     2797.30    127.73 o 
  -3   5   4        0.22       10.20     12.15 o 
  -1   5   4     2786.23     2914.95    120.23 o 
   1   5   4     1688.83     1599.23     53.73 o 
   3   5   4      416.42      523.30     47.11 o 
   5   5   4      401.09      481.55     16.11 o 
  -4   6   4        3.47        7.14     12.40 o 
  -2   6   4     4518.19     4438.71     29.47 o 
   0   6   4     2030.12     1987.81     61.30 o 
   2   6   4      676.03      639.47     19.64 o 
   4   6   4      295.33      254.86     16.27 o 
   6   6   4      100.55      138.65     26.78 o 
  -5   7   4      125.87      105.72     15.57 o 
  -3   7   4      172.84      195.00     12.54 o 
  -1   7   4      830.35      750.38     22.25 o 
   1   7   4        1.42        9.69     11.27 o 
   3   7   4      270.08      356.76     18.37 o 
   5   7   4       40.40       41.30     12.90 o 
   7   7   4     1795.60     1803.00    109.79 o 
  -6   8   4      351.90      378.69     28.05 o 
  -4   8   4     2315.32     2184.53     52.74 o 
  -2   8   4       14.71       26.37      9.45 o 
   0   8   4       12.02       19.08     10.56 o 
   2   8   4     1003.94     1108.86     50.42 o 
   4   8   4      738.52      767.56     26.05 o 
   6   8   4      702.76      696.42     17.67 o 
   8   8   4      388.56      415.94     45.31 o 
  -7   9   4      382.75      395.95     27.25 o 
  -5   9   4     1683.08     1701.09     30.30 o 
  -3   9   4      258.12      311.91     24.74 o 
  -1   9   4      533.82      571.47     16.83 o 
   1   9   4     1000.99      998.44     66.10 o 
   3   9   4      118.30       98.22     20.14 o 
   5   9   4      307.74      283.87     24.65 o 
   7   9   4       94.39       81.25     13.27 o 
   9   9   4        0.60        2.78     11.70 o 
  -8  10   4        1.91        9.79     12.21 o 
  -6  10   4       99.32      107.20     13.42 o 
  -4  10   4      692.47      674.93     19.89 o 
  -2  10   4      202.19      187.72     10.82 o 
   0  10   4       56.41       76.71     12.20 o 
   2  10   4      431.26      447.48     17.71 o 
   4  10   4      185.56      182.27     15.51 o 
   6  10   4      212.45      186.00     14.01 o 
   8  10   4       26.05       20.20      9.37 o 
  10  10   4        9.99       25.03      9.92 o 
  -9  11   4       15.38       -0.40     15.30 o 
  -7  11   4        9.34       33.32     12.00 o 
  -5  11   4      330.05      316.95     13.05 o 
  -3  11   4       13.90       32.25     10.96 o 
  -1  11   4        1.34       24.37     10.77 o 
   1  11   4       34.22       38.86     14.59 o 
   3  11   4      314.21      208.05     17.48 o 
   5  11   4      283.34      248.98     10.95 o 
   7  11   4       44.47       57.13     10.69 o 
   9  11   4        3.51        6.87     11.05 o 
  -8  12   4       14.15       13.76     12.40 o 
  -6  12   4        0.01        8.30     14.80 o 
  -4  12   4        2.54        1.90     10.66 o 
  -2  12   4      149.02      159.97     11.99 o 
   0  12   4      336.62      311.75     14.54 o 
   2  12   4        4.61        5.38     12.02 o 
   4  12   4       86.33       90.93     13.36 o 
   6  12   4      137.79      163.12     14.35 o 
   8  12   4       18.83       31.97     10.93 o 
  -7  13   4        1.96       -1.76     12.91 o 
  -5  13   4       44.71       28.49     10.00 o 
  -3  13   4        2.47       13.26     11.53 o 
  -1  13   4       23.34       29.87     11.52 o 
   1  13   4       33.23       29.08     11.27 o 
   3  13   4        7.33       25.19     12.35 o 
   5  13   4       94.96      105.20     10.99 o 
   7  13   4        6.45       -0.57     10.53 o 
  -4  14   4       66.72       74.83     13.70 o 
  -2  14   4       92.85      106.03     13.43 o 
   0  14   4       53.58       49.53     11.41 o 
   2  14   4        6.20       11.44     13.02 o 
   4  14   4        0.01        0.11     12.84 o 
   0   1   5     3691.81     3364.68     34.67 o 
  -1   2   5    10545.50    10217.10    126.89 o 
   1   2   5     1904.37     1786.68     26.94 o 
  -2   3   5    20604.65    21250.69    363.40 o 
   0   3   5    20313.64    20712.86    153.93 o 
   2   3   5      357.95      416.85     18.17 o 
  -3   4   5      723.72     1124.96     84.33 o 
  -1   4   5      982.09      785.21     34.57 o 
   1   4   5        1.11        9.97     14.71 o 
   3   4   5      290.71      354.30     30.50 o 
  -4   5   5      560.79      871.08     91.46 o 
  -2   5   5      139.98      132.56     13.72 o 
   0   5   5      400.74      516.01     17.55 o 
   2   5   5     1482.58     1497.57     28.40 o 
   4   5   5      330.88      334.55     19.41 o 
  -5   6   5      754.80      751.28     69.09 o 
  -3   6   5     1187.42     1149.40     23.56 o 
  -1   6   5      894.65      908.80     45.84 o 
   1   6   5      467.38      388.65     14.66 o 
   3   6   5      105.02      117.31     13.09 o 
   5   6   5      837.39      748.48     19.61 o 
  -6   7   5      291.77      346.53     46.19 o 
  -4   7   5       73.62       80.76     11.75 o 
  -2   7   5     1020.78     1155.52     36.65 o 
   0   7   5      114.26      205.11     24.08 o 
   2   7   5      169.94      166.98     12.10 o 
   4   7   5      276.10      220.04     21.29 o 
   6   7   5      256.56      311.66     15.11 o 
  -7   8   5      212.75      240.86     17.10 o 
  -5   8   5      617.86      547.23     15.84 o 
  -3   8   5      464.87      432.14     13.18 o 
  -1   8   5      134.45       96.43      9.18 o 
   1   8   5     1023.49     1121.38     15.00 o 
   3   8   5       12.86       14.20     16.96 o 
   5   8   5      577.31      628.93     17.48 o 
   7   8   5      732.61      788.05     53.30 o 
  -8   9   5       22.45       14.02     15.29 o 
  -6   9   5       11.27       14.14     12.68 o 
  -4   9   5       73.60       78.25     11.69 o 
  -2   9   5       93.70      110.04     10.06 o 
   0   9   5     1023.28      968.95     16.78 o 
   2   9   5      176.66      193.32     11.18 o 
   4   9   5       11.50       27.94     13.98 o 
   6   9   5       46.77       62.86     16.49 o 
   8   9   5      102.74       81.73     12.80 o 
  -9  10   5        1.57        8.34     12.18 o 
  -7  10   5       31.49       31.40     15.05 o 
  -5  10   5      444.34      424.89     19.32 o 
  -3  10   5      247.57      334.50     24.85 o 
  -1  10   5      224.29      212.77     11.88 o 
   1  10   5      440.44      432.90     17.80 o 
   3  10   5      269.38      305.14     24.02 o 
   5  10   5       92.49       81.30     10.32 o 
   7  10   5       11.75        6.95     10.53 o 
   9  10   5       51.81       72.03     13.64 o 
  -8  11   5       29.53       26.66     12.43 o 
  -6  11   5       40.65       70.19     15.22 o 
  -4  11   5      637.59      677.61     46.34 o 
  -2  11   5      340.25      347.24     11.71 o 
   0  11   5       23.18       18.02     10.92 o 
   2  11   5      121.52      108.80     13.36 o 
   4  11   5      178.54      186.12     28.93 o 
   6  11   5      351.94      349.49     14.83 o 
   8  11   5       56.54       53.82     11.40 o 
  -7  12   5        9.80       29.75     14.96 o 
  -5  12   5        7.04        8.93     13.17 o 
  -3  12   5        1.06        2.48      8.68 o 
  -1  12   5        2.73        1.62     12.60 o 
   1  12   5       83.22       95.14     10.99 o 
   3  12   5      173.92      152.44     18.67 o 
   5  12   5       41.66       39.87      9.97 o 
   7  12   5       28.24       19.50      9.84 o 
  -6  13   5        1.10        5.98     15.13 o 
  -4  13   5        0.17       11.71      8.75 o 
  -2  13   5      132.35      165.47     14.16 o 
   0  13   5       95.05       78.88     13.04 o 
   2  13   5      118.28       81.82     13.20 o 
   4  13   5        3.17       12.55     10.75 o 
   6  13   5      187.39      188.09     13.66 o 
  -3  14   5      130.23      144.57     14.76 o 
  -1  14   5       12.57       17.28     11.16 o 
   1  14   5        3.13       11.56     13.14 o 
   3  14   5       56.54       53.89     12.70 o 
   1   1   6      964.64      888.17     33.22 o 
   0   2   6     6268.57     6307.33     46.74 o 
   2   2   6     6666.25     6798.66    195.72 o 
  -1   3   6     1855.39     1773.24     32.09 o 
   1   3   6     1587.02     1491.79     36.29 o 
   3   3   6    20009.51    18843.49    377.02 o 
  -2   4   6     6227.48     7465.06     93.13 o 
   0   4   6        1.50       26.80     11.58 o 
   2   4   6        8.54       15.37     13.11 o 
   4   4   6       27.79       48.52     13.19 o 
  -3   5   6     2075.92     1894.54     48.80 o 
  -1   5   6     7687.98     7094.85    113.90 o 
   1   5   6     4869.01     4911.54     71.97 o 
   3   5   6     2709.21     2699.93     77.47 o 
   5   5   6      681.53      587.32     33.09 o 
  -4   6   6      455.23      418.73     41.85 o 
  -2   6   6     1069.61     1110.71     49.90 o 
   0   6   6      263.31      328.93     21.65 o 
   2   6   6      649.15      859.94     18.53 o 
   4   6   6      753.26      724.30     53.18 o 
   6   6   6      406.19      467.07     30.82 o 
  -5   7   6     1483.69     1413.80     23.06 o 
  -3   7   6       88.92       89.39      9.08 o 
  -1   7   6       47.73       55.02      9.27 o 
   1   7   6     1368.78     1356.89     43.37 o 
   3   7   6        1.54        5.93      9.66 o 
   5   7   6     2093.96     2077.27     33.66 o 
   7   7   6       41.79       53.54     19.14 o 
  -6   8   6      284.53      224.44     16.87 o 
  -4   8   6       47.73       29.55     10.40 o 
  -2   8   6      127.41      126.55     10.51 o 
   0   8   6        6.42       16.55      9.23 o 
   2   8   6       38.29       17.22     10.87 o 
   4   8   6       45.34       20.98     15.60 o 
   6   8   6      348.25      393.37     35.70 o 
   8   8   6       10.26       17.09     15.46 o 
  -7   9   6      104.89       76.16     13.54 o 
  -5   9   6      335.36      368.78     30.13 o 
  -3   9   6      233.64      204.50     11.51 o 
  -1   9   6      327.54      351.37     13.86 o 
   1   9   6      188.50      146.02      9.81 o 
   3   9   6     1254.99     1303.84     34.39 o 
   5   9   6      310.28      285.22     21.37 o 
   7   9   6       12.64       27.32     19.29 o 
   9   9   6        0.39       16.58     15.05 o 
  -8  10   6        0.00       -8.14     15.28 o 
  -6  10   6       71.79       59.38     14.95 o 
  -4  10   6       34.73       83.51     12.75 o 
  -2  10   6      864.29      968.02     26.13 o 
   0  10   6        6.46       21.72      9.28 o 
   2  10   6      808.78      688.54     68.85 o 
   4  10   6        1.83        6.94     11.11 o 
   6  10   6       24.19       28.38     15.17 o 
   8  10   6       41.94       52.66     12.70 o 
  10  10   6       75.25       73.61     27.13 o 
  -9  11   6       38.62       31.67     20.02 o 
  -7  11   6      201.69      225.80     16.79 o 
  -5  11   6      292.54      319.27     19.38 o 
  -3  11   6      139.00      144.64     11.76 o 
  -1  11   6      147.19      141.18     11.50 o 
   1  11   6       11.13        6.41     10.66 o 
   3  11   6      112.56       84.37     12.08 o 
   5  11   6      129.72      143.39     10.96 o 
   7  11   6      203.82      192.49     23.78 o 
   9  11   6       81.95       94.22     10.16 o 
  -8  12   6        2.43       11.28     15.31 o 
  -6  12   6       25.97       36.75     15.32 o 
  -4  12   6       47.89       63.17     11.35 o 
  -2  12   6       32.93       38.45     10.67 o 
   0  12   6       13.03       18.22     10.50 o 
   2  12   6        1.43       21.32     11.72 o 
   4  12   6       39.62       51.23     12.33 o 
   6  12   6      217.45      207.27     15.83 o 
   8  12   6       25.27       22.99     10.87 o 
  -5  13   6        0.31        4.13      9.69 o 
  -3  13   6      175.58      190.15     14.38 o 
  -1  13   6       30.86       29.25     11.31 o 
   1  13   6      357.31      364.42     23.14 o 
   3  13   6       58.20       76.75     13.43 o 
   5  13   6        2.26       -0.54      9.32 o 
  -4  14   6       24.42       33.48     10.55 o 
  -2  14   6       35.02       25.63     11.29 o 
   0  14   6        0.74        6.10     12.70 o 
   2  14   6        0.34       10.93      9.85 o 
   4  14   6        0.23       -6.32      9.86 o 
   0   1   7     1052.80      962.63     25.42 o 
  -1   2   7     1632.60     1828.71     44.93 o 
   1   2   7     2074.54     2119.94     41.47 o 
  -2   3   7     1576.47     1690.25     77.67 o 
   0   3   7      543.60      437.13     15.41 o 
   2   3   7      559.57      411.86     14.81 o 
  -3   4   7     3015.39     3481.85    116.96 o 
  -1   4   7      316.46      322.94     13.48 o 
   1   4   7      963.67      984.24     19.24 o 
   3   4   7      498.13      591.99     27.65 o 
  -4   5   7     3273.92     3287.07     78.85 o 
  -2   5   7      549.96      652.94     15.72 o 
   0   5   7     1630.62     1471.57     24.48 o 
   2   5   7      442.81      574.66     17.26 o 
   4   5   7     8810.82     9539.56    233.22 o 
  -5   6   7      416.35      472.38     17.58 o 
  -1   6   7     2736.60     2813.53     69.65 o 
   1   6   7        0.33        9.20     10.80 o 
   3   6   7     1045.87     1157.15     43.58 o 
   5   6   7     1411.67     1360.90     20.14 o 
  -6   7   7      204.91      241.15     16.69 o 
  -4   7   7      217.56      195.02     12.58 o 
  -2   7   7      244.11      176.21     16.88 o 
   0   7   7      769.84      774.73     19.03 o 
   2   7   7      877.30      808.10     15.68 o 
   4   7   7        0.28        4.84     19.83 o 
   6   7   7      749.28      872.38     41.73 o 
  -7   8   7       22.68       18.75     15.46 o 
  -5   8   7        0.43       23.88     14.92 o 
  -3   8   7       23.91       23.98      9.56 o 
  -1   8   7        2.34       12.82     10.33 o 
   1   8   7      352.37      391.19     22.48 o 
   3   8   7      119.70      108.98     11.48 o 
   5   8   7        0.19       11.17     11.39 o 
   7   8   7      231.74      260.62     17.30 o 
  -8   9   7        1.30       17.33     14.78 o 
  -6   9   7      258.11      248.34     19.02 o 
  -4   9   7       42.05       57.67     10.71 o 
  -2   9   7      685.35      625.19     35.56 o 
   0   9   7      331.54      260.22     16.20 o 
   2   9   7     1609.82     1660.27     60.66 o 
   4   9   7        2.38       21.98     15.76 o 
   6   9   7       29.52       32.81     12.70 o 
   8   9   7      168.11      153.97     16.19 o 
  -9  10   7       48.45       68.98     15.55 o 
  -7  10   7       13.71       19.31     15.25 o 
  -5  10   7      196.82      199.40     25.33 o 
  -3  10   7      132.52      155.31     10.32 o 
  -1  10   7     1197.71     1186.72     16.81 o 
   1  10   7      317.65      335.89     12.65 o 
   3  10   7     1061.30      960.69     48.09 o 
   5  10   7       65.23       71.24     11.25 o 
   7  10   7       67.89       70.83     16.75 o 
   9  10   7        6.23        7.33     17.02 o 
  -8  11   7       19.16       43.17     15.37 o 
  -6  11   7       63.79       43.58     12.53 o 
  -4  11   7      364.96      329.65     15.35 o 
  -2  11   7      263.71      239.76     12.28 o 
   0  11   7       95.31      108.65      9.13 o 
   2  11   7       78.19       72.37     13.25 o 
   4  11   7        0.03       27.00     13.43 o 
   6  11   7       71.18       72.89     10.92 o 
   8  11   7       96.84      110.01     11.78 o 
  -7  12   7      164.86      186.10     16.77 o 
  -5  12   7       37.45       42.99     12.04 o 
  -3  12   7      227.93      236.01     12.64 o 
  -1  12   7        8.99        8.74      9.45 o 
   1  12   7        0.10        0.55      9.27 o 
   3  12   7      841.71      885.17     41.07 o 
   5  12   7       83.11       77.07      9.80 o 
   7  12   7       21.14       24.66      9.64 o 
  -6  13   7        2.07       10.13     15.72 o 
  -4  13   7       56.42       65.13     10.14 o 
  -2  13   7       12.00       17.31     10.85 o 
   0  13   7       44.00       52.09     14.41 o 
   2  13   7      127.55      120.46     20.10 o 
   4  13   7        2.77       15.42      9.82 o 
   6  13   7        2.00       -6.87     10.62 o 
  -3  14   7       49.95       55.26     11.56 o 
  -1  14   7       14.94        2.51     11.04 o 
   1  14   7        9.56       32.04     12.35 o 
   3  14   7       50.54       59.23     11.61 o 
   0   0   8     1500.75     1237.46     41.19 o 
   1   1   8    10228.24    10496.01    120.72 o 
   0   2   8     5656.28     5653.64     69.14 o 
   2   2   8      189.23      170.78     11.82 o 
  -1   3   8     3133.85     3357.06     24.98 o 
   1   3   8      118.85       67.06     13.18 o 
   3   3   8     2631.05     2697.57     69.89 o 
  -2   4   8     3469.74     3674.68     68.52 o 
   0   4   8       52.12       44.31     12.94 o 
   2   4   8      251.47      326.38     14.85 o 
   4   4   8     7197.64     7367.59    270.10 o 
  -3   5   8      400.58      411.82     14.61 o 
  -1   5   8       46.69       32.18     12.79 o 
   1   5   8     1335.30     1479.04     19.04 o 
   3   5   8      557.34      579.65     28.36 o 
   5   5   8        8.24       15.04     13.17 o 
  -4   6   8      153.31      137.54     26.89 o 
  -2   6   8      710.12      740.74     15.72 o 
   0   6   8      275.59      206.11     12.75 o 
   2   6   8     1649.41     1705.34     50.54 o 
   4   6   8     2316.95     2083.08     87.69 o 
   6   6   8      211.58      194.57     12.85 o 
  -5   7   8      116.22      114.07     12.37 o 
  -3   7   8      569.80      461.92     13.06 o 
  -1   7   8      386.94      409.04     13.30 o 
   1   7   8      207.13      183.22     14.25 o 
   3   7   8        6.05        1.23      9.77 o 
   5   7   8       13.07       24.65     18.83 o 
   7   7   8        2.57       -2.92     15.39 o 
  -6   8   8      483.92      437.67     40.35 o 
  -4   8   8        5.01        0.70     10.60 o 
  -2   8   8        5.46        8.35      8.76 o 
   0   8   8      773.95      795.32     17.93 o 
   2   8   8      461.48      410.33     14.61 o 
   4   8   8      156.50      161.17     21.44 o 
   6   8   8      459.70      418.59     35.12 o 
   8   8   8       12.79       27.10     15.51 o 
  -7   9   8        0.50       16.28     15.19 o 
  -5   9   8        3.12       23.12     12.66 o 
  -3   9   8       16.62       16.62     11.36 o 
  -1   9   8       99.74       91.79     11.70 o 
   1   9   8       15.62       28.78     10.46 o 
   3   9   8      353.43      347.25     24.16 o 
   5   9   8       27.37       31.86     12.84 o 
   7   9   8        1.19       11.09     11.78 o 
   9   9   8        8.82        9.15     11.93 o 
  -8  10   8       87.31       69.76     11.10 o 
  -6  10   8        0.02       10.03     12.46 o 
  -4  10   8     1435.10     1284.45     34.79 o 
  -2  10   8      464.50      435.89     23.91 o 
   0  10   8      119.36      152.01     10.29 o 
   2  10   8      540.92      576.05     15.75 o 
   4  10   8      709.90      588.10     26.67 o 
   6  10   8      216.92      200.15     18.37 o 
   8  10   8      148.96      165.69     16.70 o 
  10  10   8       40.00       42.74     13.50 o 
  -9  11   8        0.43       18.05     12.77 o 
  -7  11   8       23.56       38.65     15.12 o 
  -5  11   8       22.78       33.26     14.33 o 
  -3  11   8      756.50      799.39     23.36 o 
  -1  11   8       11.61       20.03     10.47 o 
   1  11   8      145.87      149.22     10.35 o 
   3  11   8        1.02        3.38     12.86 o 
   5  11   8       53.49       85.51     12.86 o 
   7  11   8       22.60       33.72     12.96 o 
   9  11   8       32.61       35.84     17.72 o 
  -8  12   8       22.92       39.25     19.25 o 
  -6  12   8      324.57      327.34     19.68 o 
  -4  12   8       74.95       83.62     10.56 o 
  -2  12   8       18.33       33.11     10.51 o 
   0  12   8      115.57      141.52     11.39 o 
   2  12   8      269.13      292.95     14.64 o 
   4  12   8      386.52      305.78     31.97 o 
   6  12   8       56.91       55.07      9.47 o 
   8  12   8       29.59       21.20     12.56 o 
  -5  13   8        0.20       10.18     10.95 o 
  -3  13   8        2.01        5.75      9.08 o 
  -1  13   8       45.07       47.55     11.05 o 
   1  13   8        4.82       11.60     11.35 o 
   3  13   8        5.56       25.71     11.43 o 
   5  13   8       26.39       31.07     10.69 o 
  -2  14   8       15.10       21.56     11.30 o 
   0  14   8       95.39       81.22     11.78 o 
   2  14   8       37.36       26.62     13.42 o 
   0   1   9      152.85      100.67     19.64 o 
  -1   2   9     3216.42     3494.77     48.09 o 
   1   2   9     1125.52     1154.09     19.95 o 
  -2   3   9     4202.05     4505.39     79.59 o 
   0   3   9     3668.00     4191.68     27.37 o 
   2   3   9       81.22       96.37     13.24 o 
  -3   4   9     6096.24     6285.93    110.84 o 
   1   4   9      184.54      282.50     16.93 o 
   3   4   9      106.91       91.58     10.33 o 
  -4   5   9      438.66      430.05     25.03 o 
  -2   5   9      287.43      238.26     13.31 o 
   0   5   9      164.38      161.67     10.25 o 
   2   5   9      498.52      420.82     15.51 o 
   4   5   9     2922.47     2803.00    147.86 o 
  -5   6   9      351.61      424.98     17.36 o 
  -3   6   9      129.83      167.09     11.48 o 
  -1   6   9      692.07      708.86     21.12 o 
   1   6   9     3895.16     3596.86     58.65 o 
   3   6   9     1250.78     1161.52     22.52 o 
   5   6   9      315.34      254.88     13.81 o 
  -6   7   9        6.77       12.25     14.86 o 
  -4   7   9      222.76      224.77     11.57 o 
  -2   7   9      610.88      779.35     16.04 o 
   0   7   9      261.62      207.76     13.63 o 
   2   7   9      372.16      261.59     12.86 o 
   4   7   9       11.61       38.36     10.63 o 
   6   7   9     1044.39      929.60     33.05 o 
  -7   8   9       74.41       67.18     14.10 o 
  -5   8   9      237.12      192.87     16.15 o 
  -3   8   9      148.09      181.59     14.74 o 
  -1   8   9      159.01      159.05     11.40 o 
   1   8   9      518.09      498.86     14.95 o 
   3   8   9      708.89      591.38     22.29 o 
   5   8   9      588.26      714.71     20.48 o 
   7   8   9      331.75      331.82     17.77 o 
  -8   9   9      217.27      172.72     14.40 o 
  -6   9   9       18.08       43.81     15.48 o 
  -4   9   9       58.17       40.44     11.88 o 
  -2   9   9      136.16      137.92     11.22 o 
   0   9   9      157.24      197.84     11.53 o 
   2   9   9      146.93      202.70     13.97 o 
   4   9   9        6.07       28.44     22.37 o 
   6   9   9        2.84       -8.45     14.99 o 
   8   9   9       11.46       13.82     15.92 o 
  -9  10   9        5.09       26.14     15.64 o 
  -7  10   9        5.81        4.16     15.01 o 
  -5  10   9      200.77      177.74     27.05 o 
  -3  10   9      402.44      462.74     19.52 o 
  -1  10   9      502.43      451.92     36.73 o 
   1  10   9        5.90       12.84      9.65 o 
   3  10   9        3.57        4.21     13.01 o 
   5  10   9       19.64       36.99     15.33 o 
   7  10   9       54.77       51.74     12.80 o 
   9  10   9      132.32      182.07     17.30 o 
  -8  11   9       65.22       54.46     15.83 o 
  -6  11   9      102.03       99.88     12.33 o 
  -4  11   9      520.31      563.39     25.38 o 
  -2  11   9        5.08        2.78      8.61 o 
   0  11   9       74.98       82.58     10.94 o 
   2  11   9      429.57      453.94     37.71 o 
   4  11   9       18.90       20.98     15.52 o 
   6  11   9       91.34       95.56     32.24 o 
   8  11   9       71.55       43.26     13.40 o 
  -7  12   9       83.00       93.99     26.52 o 
  -5  12   9       48.89       45.00     12.04 o 
  -3  12   9        5.44        7.62     10.03 o 
  -1  12   9        7.39        8.46     10.61 o 
   1  12   9        6.59       23.96     10.68 o 
   3  12   9      410.59      389.09     53.00 o 
   5  12   9        1.83        1.76     16.65 o 
   7  12   9      100.88       93.58     11.50 o 
  -4  13   9       63.72       67.95     13.19 o 
  -2  13   9       11.52       19.58     10.69 o 
   0  13   9      132.24      131.48     10.53 o 
   2  13   9      189.93      201.32     15.04 o 
   4  13   9       31.91       11.17     11.99 o 
  -1  14   9       19.94       27.07      8.98 o 
   1  14   9      101.63       80.53     12.53 o 
   1   1  10        2.29        7.90     13.17 o 
   0   2  10      291.93      330.84     12.70 o 
   2   2  10      507.73      464.30     13.22 o 
  -1   3  10     1770.01     1681.93     22.51 o 
   1   3  10     1044.43      994.40     17.91 o 
   3   3  10     3264.18     3228.79     59.10 o 
  -2   4  10      927.32      916.66     24.06 o 
   0   4  10      532.16      621.50     12.79 o 
   2   4  10      463.06      484.38     16.98 o 
   4   4  10     1508.12     1481.48     68.49 o 
  -3   5  10      697.53      786.02     33.17 o 
  -1   5  10      390.94      378.81     12.03 o 
   1   5  10      924.82      827.37     13.84 o 
   3   5  10     3989.71     4157.90    248.24 o 
   5   5  10     1484.76     1369.37     47.07 o 
  -4   6  10      107.45      120.98     10.83 o 
  -2   6  10      162.90      212.74     13.86 o 
   0   6  10      650.35      638.74     16.26 o 
   2   6  10      339.16      257.27     16.60 o 
   4   6  10        8.23       -2.73     10.50 o 
   6   6  10       11.63       43.27     11.91 o 
  -5   7  10      281.40      339.65     16.48 o 
  -3   7  10      258.29      266.44     10.98 o 
  -1   7  10      324.43      334.20     14.17 o 
   1   7  10      352.55      393.30     14.54 o 
   3   7  10       29.79       33.23     18.52 o 
   5   7  10     1538.89     1529.88     32.60 o 
   7   7  10        2.64       22.66     13.37 o 
  -6   8  10        3.89       17.46     12.40 o 
  -4   8  10       65.53       83.77     11.84 o 
  -2   8  10        7.87       11.80      9.15 o 
   0   8  10      122.70      117.53      9.79 o 
   2   8  10      237.86      207.55     14.74 o 
   4   8  10      149.13      145.96     18.02 o 
   6   8  10      139.46      117.22     15.99 o 
   8   8  10        0.00       -0.24     15.68 o 
  -7   9  10      210.82      267.30     29.55 o 
  -5   9  10       67.82       58.54     15.24 o 
  -3   9  10       66.77       83.64      9.95 o 
  -1   9  10      431.29      469.09     12.35 o 
   1   9  10     1149.62     1075.40     52.13 o 
   3   9  10       53.78       70.22     12.35 o 
   5   9  10        4.73       11.64     12.66 o 
   7   9  10        0.41        6.34     13.60 o 
   9   9  10      138.39      159.04     16.18 o 
  -8  10  10        8.13       21.02     12.67 o 
  -6  10  10        2.29       16.36     15.07 o 
  -4  10  10       16.74       35.46     13.79 o 
  -2  10  10       56.16       58.52      9.61 o 
   0  10  10       28.96       59.96     11.05 o 
   2  10  10        8.20        8.64     11.12 o 
   4  10  10       17.60        7.69     15.06 o 
   6  10  10       24.45       44.13     15.24 o 
   8  10  10        0.60        9.73     15.17 o 
  -7  11  10      212.76      192.40     16.95 o 
  -5  11  10      460.81      472.23     36.86 o 
  -3  11  10      183.90      223.17     12.22 o 
  -1  11  10       84.44       92.34      9.46 o 
   1  11  10        2.53        4.51      8.46 o 
   3  11  10      372.39      353.32     20.40 o 
   5  11  10       20.16       20.12     14.94 o 
   7  11  10      208.17      181.73     12.69 o 
  -6  12  10        2.48       27.71     15.38 o 
  -4  12  10       22.86       31.50     10.87 o 
  -2  12  10       19.69       22.93      9.74 o 
   0  12  10       52.18       65.21      9.88 o 
   2  12  10        7.66       19.44     10.04 o 
   4  12  10        9.75       12.02     15.52 o 
   6  12  10        5.50       14.24     11.02 o 
  -5  13  10       49.55       35.98     12.29 o 
  -3  13  10       10.10       20.13     11.28 o 
  -1  13  10      108.59      117.38     10.51 o 
   1  13  10      223.95      235.86     10.90 o 
   3  13  10      231.50      212.23     14.66 o 
   5  13  10       11.99        2.39      8.56 o 
   0  14  10       78.68       71.51     11.87 o 
   0   1  11     1821.06     1968.78     30.41 o 
  -1   2  11      297.43      366.36     16.88 o 
   1   2  11      643.49      529.46     16.07 o 
  -2   3  11     2251.89     2488.58     69.35 o 
   0   3  11     5258.41     5174.18    123.18 o 
   2   3  11        1.50        0.07     11.03 o 
  -3   4  11        0.31       11.71     11.24 o 
  -1   4  11     2616.97     2820.25     28.02 o 
   1   4  11      314.05      349.01     13.76 o 
   3   4  11     3962.92     4259.64     68.60 o 
  -4   5  11        8.48        1.34      9.01 o 
  -2   5  11       12.51       15.01      8.42 o 
   0   5  11      851.67      774.89     22.16 o 
   2   5  11      868.88      790.22     23.95 o 
   4   5  11      465.42      516.09     23.12 o 
  -5   6  11       18.83       12.73      8.07 o 
  -3   6  11      887.29      877.58     16.13 o 
  -1   6  11      527.68      569.43     19.89 o 
   1   6  11     2319.64     2578.87     93.14 o 
   3   6  11      415.10      390.08     31.17 o 
   5   6  11      954.28     1095.83     50.35 o 
  -6   7  11       47.90       52.03     12.50 o 
  -4   7  11       26.79       27.71     11.15 o 
  -2   7  11      397.08      333.16     22.03 o 
   0   7  11     1013.23      937.79     15.78 o 
   2   7  11     1762.74     1646.61     94.30 o 
   4   7  11      841.74      808.48     30.73 o 
   6   7  11      374.33      388.08     15.24 o 
  -7   8  11      522.21      569.72     53.18 o 
  -5   8  11      472.51      550.86     55.64 o 
  -3   8  11       45.70       61.25      9.95 o 
  -1   8  11      161.85      138.53     11.88 o 
   1   8  11       39.65       39.76     13.26 o 
   3   8  11       27.68       18.97     12.14 o 
   5   8  11      439.28      374.28     26.76 o 
   7   8  11      216.63      208.77     16.56 o 
  -8   9  11        0.76       -2.20     12.72 o 
  -6   9  11      130.31      127.68     16.11 o 
  -4   9  11      477.16      448.92     17.59 o 
  -2   9  11      193.56      180.23     10.90 o 
   0   9  11      102.28      107.33     12.76 o 
   2   9  11     1146.35     1090.73     17.02 o 
   4   9  11        0.56        8.32     17.18 o 
   6   9  11       11.17        6.92     12.57 o 
   8   9  11       82.17       75.62     11.82 o 
  -9  10  11       50.01       55.24     11.63 o 
  -7  10  11       31.00       12.81     15.52 o 
  -5  10  11      335.56      356.54     18.04 o 
  -3  10  11       44.05       52.97     11.48 o 
  -1  10  11      187.30      208.89     11.46 o 
   1  10  11       19.25       30.04     12.84 o 
   3  10  11      484.60      490.81     16.48 o 
   5  10  11        1.96       20.99     14.96 o 
   7  10  11       25.47       36.81     12.15 o 
   9  10  11       23.34       14.57     12.52 o 
  -8  11  11       42.06       40.30     13.22 o 
  -6  11  11      169.17      190.47     17.58 o 
  -4  11  11      115.30      125.08     15.15 o 
  -2  11  11      214.20      216.86     10.18 o 
   0  11  11        0.09       11.75     10.38 o 
   2  11  11       79.06      109.60     11.78 o 
   4  11  11      288.70      250.78     18.37 o 
   6  11  11       94.83      101.95     16.28 o 
   8  11  11        0.01       -6.21     12.03 o 
  -7  12  11        5.44       22.56     18.21 o 
  -5  12  11       25.48       24.05     10.68 o 
  -3  12  11       36.53       37.15     11.48 o 
  -1  12  11       75.45       91.42     11.15 o 
   1  12  11      540.49      540.72     13.82 o 
   3  12  11       86.80      109.14     15.36 o 
   5  12  11        0.46       13.42     14.86 o 
   7  12  11        7.53       -0.84     15.70 o 
  -4  13  11        0.02        6.09     11.70 o 
  -2  13  11       17.30       14.33     10.99 o 
   0  13  11      230.57      226.81     12.58 o 
   2  13  11       80.80       71.45     10.28 o 
   4  13  11        6.85       15.11     10.64 o 
   0   0  12    14570.02    13503.72    121.36 o 
   1   1  12     7067.11     8021.89    103.34 o 
   0   2  12      833.54     1014.11     88.46 o 
   2   2  12     1453.22     1411.82     25.25 o 
  -1   3  12      460.18      530.52     16.76 o 
   1   3  12       50.21       32.42     14.98 o 
   3   3  12      835.74      850.34     24.12 o 
  -2   4  12     1222.28     1151.65     33.11 o 
   0   4  12      129.10      125.69     10.75 o 
   2   4  12     1061.87     1124.84     18.53 o 
   4   4  12     2369.24     2208.74     35.01 o 
  -3   5  12       55.54       72.39     11.11 o 
  -1   5  12       29.04       19.92      8.90 o 
   1   5  12       53.28       73.01     10.61 o 
   3   5  12      171.75      168.02     15.59 o 
   5   5  12      220.70      184.49     12.59 o 
  -4   6  12       87.09       81.39      8.55 o 
  -2   6  12      184.00      217.53      9.81 o 
   0   6  12     2978.44     3047.13     78.23 o 
   2   6  12      515.50      494.47     20.67 o 
   4   6  12     1050.80     1230.37     50.56 o 
   6   6  12       31.27       42.95     11.96 o 
  -5   7  12       21.43       20.82     15.30 o 
  -3   7  12       87.90      114.28     12.70 o 
  -1   7  12      391.77      480.45     13.44 o 
   1   7  12      305.27      268.86     12.43 o 
   3   7  12       64.36       83.87     11.06 o 
   5   7  12        8.98       33.86     10.76 o 
   7   7  12       55.97       35.14     15.41 o 
  -6   8  12      184.31      197.29     16.52 o 
  -4   8  12      820.67      898.70     19.30 o 
  -2   8  12        1.62       -4.22     10.59 o 
   0   8  12     1674.45     1714.74     61.26 o 
   2   8  12     1638.33     1624.68     27.46 o 
   4   8  12      119.08      132.57     16.77 o 
   6   8  12        2.87      -12.32     15.13 o 
   8   8  12      124.14      140.74     16.95 o 
  -7   9  12       75.32       65.99     13.29 o 
  -5   9  12      286.17      253.95     18.29 o 
  -3   9  12      166.15      157.36     10.98 o 
  -1   9  12      209.15      160.72     11.75 o 
   1   9  12      228.98      242.95     12.51 o 
   3   9  12      198.15      177.58     16.09 o 
   5   9  12       99.81      102.96     12.74 o 
   7   9  12       60.03       62.24     17.79 o 
   9   9  12       48.23       55.57     12.80 o 
  -8  10  12      149.08      204.94     17.44 o 
  -6  10  12      357.56      338.16     18.72 o 
  -4  10  12        5.76        8.21     10.66 o 
  -2  10  12      349.45      329.75     10.65 o 
   0  10  12      340.91      368.46     12.76 o 
   2  10  12      101.21      105.05     11.45 o 
   4  10  12       30.59       41.22     11.80 o 
   6  10  12        0.40       14.76     12.07 o 
   8  10  12        8.56       13.19     12.44 o 
  -7  11  12        7.20        0.94     15.43 o 
  -5  11  12       55.76       62.22     14.25 o 
  -3  11  12        1.20        7.18      8.46 o 
  -1  11  12        8.03       36.07     10.85 o 
   1  11  12       42.28       62.91     10.79 o 
   3  11  12       57.39      110.14     19.28 o 
   5  11  12       99.89       71.60     15.65 o 
   7  11  12        1.63      -10.27     10.83 o 
  -6  12  12       55.14       59.10     13.07 o 
  -4  12  12      207.68      187.67     12.09 o 
  -2  12  12       12.90        9.88     10.78 o 
   0  12  12      420.90      414.93     12.77 o 
   2  12  12      424.96      402.62     12.28 o 
   4  12  12      107.92      119.97     22.60 o 
   6  12  12       25.40       25.35     13.05 o 
  -3  13  12       18.85       17.62      9.23 o 
  -1  13  12        0.01       35.85     11.03 o 
   1  13  12       20.73       14.76     11.15 o 
   3  13  12        1.54       15.23     11.64 o 
   0   1  13     2233.95     2308.82     28.43 o 
  -1   2  13      168.25      206.06     15.60 o 
   1   2  13     2297.12     2032.40     31.76 o 
  -2   3  13       69.76      107.18      9.84 o 
   0   3  13     3106.45     3163.98     99.18 o 
   2   3  13      485.57      459.18     11.62 o 
  -3   4  13     1555.63     1411.72     23.00 o 
  -1   4  13        2.78       10.39      9.49 o 
   1   4  13     4117.36     4261.96    101.64 o 
   3   4  13      426.15      402.96     30.40 o 
  -4   5  13       47.78       41.03      8.33 o 
  -2   5  13       57.25       79.56     12.44 o 
   0   5  13     1537.65     1493.18     17.00 o 
   2   5  13      811.38      866.20     20.46 o 
   4   5  13      963.05     1022.92     27.68 o 
  -5   6  13       21.33       12.10     11.22 o 
  -3   6  13      686.32      624.56     15.30 o 
  -1   6  13      471.90      536.82     16.41 o 
   1   6  13      722.33      661.28     14.53 o 
   3   6  13      172.91      180.77     13.71 o 
   5   6  13        6.65        6.04      8.44 o 
  -6   7  13      576.69      595.40     26.63 o 
  -4   7  13      250.90      259.61     12.54 o 
  -2   7  13      184.15      265.74     15.72 o 
   0   7  13       58.72       65.47     13.39 o 
   2   7  13      882.12      837.16     15.62 o 
   4   7  13        0.04        0.00      9.56 o 
   6   7  13      257.89      274.74     25.51 o 
  -7   8  13      380.59      392.44     54.80 o 
  -5   8  13      435.44      428.87     15.68 o 
  -3   8  13       31.19       37.83     12.37 o 
  -1   8  13       12.47       21.06     12.84 o 
   1   8  13      398.90      352.18     13.47 o 
   3   8  13      318.20      287.28     14.52 o 
   5   8  13      536.29      482.53     12.23 o 
   7   8  13        7.35       22.22     15.14 o 
  -8   9  13       27.67       52.48     15.48 o 
  -6   9  13      202.61      218.28     18.33 o 
  -4   9  13      140.41      168.50     16.20 o 
  -2   9  13       34.61       53.49     11.46 o 
   0   9  13      114.55       94.42     10.73 o 
   2   9  13      323.78      317.96     13.63 o 
   4   9  13      286.24      237.77     16.48 o 
   6   9  13      124.35      144.83     16.11 o 
   8   9  13       46.93       37.03     15.70 o 
  -9  10  13       42.68       50.98     15.90 o 
  -7  10  13      142.04      151.12     16.90 o 
  -5  10  13       92.15       94.27     16.48 o 
  -3  10  13      127.42      128.59     11.65 o 
  -1  10  13        7.35       18.42      9.57 o 
   1  10  13       29.82       39.61     10.72 o 
   3  10  13      238.58      174.04     11.98 o 
   5  10  13        0.35       -1.78     12.32 o 
   7  10  13       46.05       43.58     16.05 o 
   9  10  13       42.92       24.56     11.40 o 
  -6  11  13       19.59       24.08     15.76 o 
  -4  11  13      150.11      145.34     16.09 o 
  -2  11  13       13.72       23.41     10.24 o 
   0  11  13       88.89       97.15      9.35 o 
   2  11  13      187.51      232.85     14.85 o 
   4  11  13       22.91       37.65     11.60 o 
   6  11  13       55.71       66.92     21.60 o 
  -5  12  13        0.20        8.58     12.12 o 
  -3  12  13        9.59       16.28      9.33 o 
  -1  12  13      143.39      124.69      9.69 o 
   1  12  13      174.58      179.42     17.23 o 
   3  12  13      145.34      145.48     11.11 o 
   5  12  13       35.54       47.88     15.27 o 
  -2  13  13       77.59       71.23      9.55 o 
   0  13  13      156.82      167.64     12.08 o 
   2  13  13        0.52       16.52      9.97 o 
   1   1  14      123.17      108.76     15.02 o 
   0   2  14      626.62      647.12     21.01 o 
   2   2  14      755.07      739.51     32.59 o 
  -1   3  14        2.28       -2.10     13.16 o 
   1   3  14     2981.81     2983.97     25.73 o 
   3   3  14     1251.52     1451.54     50.83 o 
  -2   4  14     1807.06     1486.48     29.15 o 
   0   4  14      253.93      248.71     11.12 o 
   2   4  14       66.03       81.62     11.74 o 
   4   4  14      485.38      535.41     30.52 o 
  -3   5  14        4.38        1.90     10.59 o 
  -1   5  14       11.17        4.98      9.59 o 
   1   5  14     1781.85     1866.47     36.55 o 
   3   5  14     1567.34     1677.85     17.93 o 
   5   5  14      896.48      813.03     26.57 o 
  -4   6  14       44.58       39.95     10.90 o 
  -2   6  14       35.72       34.31     12.56 o 
   0   6  14      116.60      109.10      9.78 o 
   2   6  14       85.85       54.93     12.79 o 
   4   6  14      437.65      452.90     34.66 o 
   6   6  14      295.01      312.66     10.95 o 
  -5   7  14      409.72      422.79     28.44 o 
  -3   7  14     1005.90      947.86     15.38 o 
  -1   7  14       43.98       42.88      8.43 o 
   1   7  14       38.50       44.82     11.98 o 
   3   7  14       80.10       63.92     15.94 o 
   5   7  14       48.17       53.85     11.20 o 
   7   7  14       14.65        9.61     14.93 o 
  -6   8  14       34.02       25.81     14.83 o 
  -4   8  14       38.12       41.55     14.46 o 
  -2   8  14       36.70       49.38     11.11 o 
   0   8  14      133.62      142.03     12.91 o 
   2   8  14        0.47       20.61     11.36 o 
   4   8  14        7.27        8.18     10.46 o 
   6   8  14        0.00       11.36     13.23 o 
   8   8  14        0.88        9.03     13.01 o 
  -7   9  14      288.39      249.79     15.47 o 
  -5   9  14       68.79       53.70     13.05 o 
  -3   9  14        0.02       14.98     13.04 o 
  -1   9  14        1.05       10.68     12.47 o 
   1   9  14      164.18      168.19     17.76 o 
   3   9  14      562.49      502.21     59.14 o 
   5   9  14       43.23       35.93     10.85 o 
   7   9  14        8.45       11.04     11.15 o 
   9   9  14       76.79       96.38     15.91 o 
  -8  10  14       16.83       18.04     12.39 o 
  -6  10  14        0.39       -0.72     12.99 o 
  -4  10  14       15.62       27.73     11.76 o 
  -2  10  14       67.47       65.18      9.94 o 
   0  10  14       23.79       22.26     10.86 o 
   2  10  14      245.21      275.71     20.21 o 
   4  10  14        8.75       27.62     10.79 o 
   6  10  14       36.00       42.55     12.53 o 
   8  10  14       48.84       72.97     26.55 o 
  -7  11  14      159.37      123.11     16.14 o 
  -5  11  14       74.02       50.65     16.07 o 
  -3  11  14       21.67       36.53      9.62 o 
  -1  11  14      389.93      417.42     13.18 o 
   1  11  14       22.62       26.87     10.09 o 
   3  11  14      240.49      274.42     16.82 o 
   5  11  14      123.95      136.51     15.68 o 
   7  11  14        4.12       -5.64     12.98 o 
  -4  12  14        2.33        5.40     11.22 o 
  -2  12  14       13.16       29.37     10.69 o 
   0  12  14       34.82       36.99     10.00 o 
   2  12  14        7.31       18.08      8.99 o 
   4  12  14        0.83       29.05     21.29 o 
  -1  13  14      189.74      180.02     12.21 o 
   1  13  14       84.70      100.42     11.36 o 
   0   1  15      600.79      505.32     12.46 o 
  -1   2  15      330.11      301.01     12.89 o 
   1   2  15       29.90       16.75     13.26 o 
  -2   3  15       30.77       30.15      9.72 o 
   0   3  15     1679.71     1780.95     39.16 o 
   2   3  15       59.53       55.15     10.09 o 
  -3   4  15     1756.94     1788.71     70.77 o 
  -1   4  15        3.29       13.55     10.67 o 
   1   4  15       34.56       38.37     10.17 o 
   3   4  15      622.94      723.67     14.10 o 
  -4   5  15      381.26      316.21     10.49 o 
  -2   5  15      659.52      681.89     19.58 o 
   0   5  15      303.06      280.33     11.07 o 
   2   5  15     5207.09     4962.12     91.99 o 
   4   5  15        8.02       -0.26      9.90 o 
  -5   6  15      412.19      473.26     14.06 o 
  -3   6  15      113.83      117.99     12.11 o 
  -1   6  15     1362.19     1332.76     29.96 o 
   1   6  15     3364.54     3330.09     52.44 o 
   3   6  15     1462.63     1527.26     31.14 o 
   5   6  15      166.25      186.32     11.46 o 
  -6   7  15       10.06       36.54     15.24 o 
  -4   7  15      201.21      210.90     11.38 o 
  -2   7  15     1108.19     1075.63     37.80 o 
   0   7  15        0.42        7.58     11.27 o 
   2   7  15      412.92      456.13     21.29 o 
   4   7  15       69.77       67.35      9.98 o 
   6   7  15       61.81       47.51      9.18 o 
  -7   8  15      391.98      389.15     18.35 o 
  -5   8  15      231.83      269.35     26.98 o 
  -3   8  15      212.10      182.63     16.87 o 
  -1   8  15      495.71      536.62     12.79 o 
   1   8  15       23.54       11.38     11.24 o 
   3   8  15       15.27       17.07     15.45 o 
   5   8  15      355.53      343.37     15.26 o 
   7   8  15      156.59      147.10     32.05 o 
  -8   9  15      336.05      331.24     21.21 o 
  -6   9  15        2.30       12.93     14.41 o 
  -4   9  15       19.66       26.15     11.39 o 
  -2   9  15       45.08       43.05     12.84 o 
   0   9  15      255.28      232.58     11.00 o 
   2   9  15       13.97       30.13     12.00 o 
   4   9  15      102.99      106.87     12.46 o 
   6   9  15       17.57       27.85     10.70 o 
   8   9  15        4.43       19.47     24.17 o 
  -7  10  15        2.92       28.73     15.43 o 
  -5  10  15        4.32       13.07     13.00 o 
  -3  10  15      339.47      323.41     13.10 o 
  -1  10  15       24.07       38.12     12.42 o 
   1  10  15        3.08       19.39      9.94 o 
   3  10  15      428.42      465.19     32.70 o 
   5  10  15        0.02        3.24     10.50 o 
   7  10  15        1.82        7.43     12.49 o 
  -6  11  15       60.76       55.56     13.40 o 
  -4  11  15       45.77       47.34     11.76 o 
  -2  11  15       26.64       29.86      9.56 o 
   0  11  15       17.22       28.89     10.11 o 
   2  11  15      550.59      519.17     31.60 o 
   4  11  15        0.16        8.94     12.11 o 
   6  11  15        9.05       27.32     15.13 o 
  -3  12  15        0.39        3.23     11.74 o 
  -1  12  15       77.43       78.44      9.57 o 
   1  12  15       31.51       41.73      9.74 o 
   3  12  15        6.86        9.76     12.18 o 
   0   0  16    16518.26    15511.27    135.19 o 
   1   1  16      344.40      352.64     14.63 o 
   0   2  16      215.55      234.63     16.98 o 
   2   2  16      604.94      622.12     13.65 o 
  -1   3  16       18.84       10.41     12.59 o 
   1   3  16        3.52        9.40     12.71 o 
   3   3  16      418.04      454.54     12.36 o 
  -2   4  16      385.43      408.28     21.31 o 
   0   4  16       15.18       17.31     15.05 o 
   2   4  16     1271.78     1260.41     19.56 o 
   4   4  16      398.00      389.45     11.70 o 
  -3   5  16      106.09      110.33     10.05 o 
  -1   5  16      152.72      131.61     13.47 o 
   1   5  16      468.82      497.20     15.68 o 
   3   5  16        0.05       14.20     10.25 o 
   5   5  16       53.38       38.65      9.44 o 
  -4   6  16      183.10      198.57     18.95 o 
  -2   6  16      376.69      381.06     13.73 o 
   0   6  16      578.82      571.71     18.31 o 
   2   6  16      264.76      230.78     11.42 o 
   4   6  16     1361.38     1431.53     27.43 o 
   6   6  16       22.49       33.13     10.85 o 
  -5   7  16       18.66       30.85     10.74 o 
  -3   7  16       22.00       28.65      9.68 o 
  -1   7  16      425.35      452.17     14.40 o 
   1   7  16      669.44      792.20     13.97 o 
   3   7  16       28.81       20.85     10.78 o 
   5   7  16        6.68       15.65     12.36 o 
   7   7  16       72.97       55.29     15.11 o 
  -6   8  16       10.57       -7.65     13.83 o 
  -4   8  16      548.75      545.03     31.58 o 
  -2   8  16       64.74       83.59     13.36 o 
   0   8  16      279.09      274.04     16.42 o 
   2   8  16      749.07      783.41     19.24 o 
   4   8  16        0.01       -0.06     12.11 o 
   6   8  16       28.30       29.93     10.35 o 
   8   8  16      511.23      461.56     28.71 o 
  -7   9  16       15.62       37.91     15.81 o 
  -5   9  16       12.90       17.24     12.62 o 
  -3   9  16      105.41      129.95     20.44 o 
  -1   9  16       35.97       24.34     10.79 o 
   1   9  16       29.74       38.93     10.48 o 
   3   9  16      154.71      159.55     24.52 o 
   5   9  16        5.67       23.39      9.91 o 
   7   9  16        2.26       15.49     15.18 o 
  -6  10  16      179.76      153.67     19.37 o 
  -4  10  16        3.84        0.27     10.08 o 
  -2  10  16      172.08      176.96      9.75 o 
   0  10  16      282.78      303.86     12.82 o 
   2  10  16       35.31       35.62     26.94 o 
   4  10  16       90.79      114.75     12.35 o 
   6  10  16        1.96       25.27     15.38 o 
  -5  11  16       53.79       34.14     13.03 o 
  -3  11  16      280.05      299.08     15.39 o 
  -1  11  16        1.09       10.58     11.06 o 
   1  11  16        0.90        9.21     12.29 o 
   3  11  16        3.48       28.87     12.65 o 
   5  11  16        0.80       10.78     10.57 o 
  -2  12  16       39.89       33.84     10.11 o 
   0  12  16      193.49      210.61     11.52 o 
   2  12  16       52.36       44.97     11.24 o 
   0   1  17      791.29      668.53     32.89 o 
  -1   2  17        6.07       24.74      9.67 o 
   1   2  17      701.42      689.85     16.03 o 
  -2   3  17      348.12      313.11     11.56 o 
   0   3  17      997.74     1059.07     59.10 o 
   2   3  17      352.75      299.15     14.29 o 
  -3   4  17      198.14      195.60     10.81 o 
  -1   4  17       18.11       27.09     12.76 o 
   1   4  17      307.43      263.74     11.54 o 
   3   4  17      262.99      234.24     11.01 o 
  -4   5  17     1714.95     1721.87     72.44 o 
  -2   5  17       81.56       72.20     11.70 o 
   0   5  17     1669.26     1647.68     31.40 o 
   2   5  17      234.12      247.13     25.42 o 
   4   5  17     1338.53     1347.22     34.81 o 
  -5   6  17        9.63       15.12      9.18 o 
  -3   6  17       71.55      114.62     12.11 o 
  -1   6  17      814.89      828.53     24.59 o 
   1   6  17       77.15       81.70     11.51 o 
   3   6  17      635.88      631.94     32.29 o 
   5   6  17       27.34       39.96     10.52 o 
  -6   7  17       69.79       88.00     10.78 o 
  -4   7  17       31.65       30.92     11.27 o 
  -2   7  17      278.58      300.55     13.04 o 
   0   7  17       24.19       40.68     10.37 o 
   2   7  17      576.60      653.63     16.67 o 
   4   7  17       51.23       40.72      9.86 o 
   6   7  17       13.53       16.00     12.82 o 
  -7   8  17       51.90       59.08     15.22 o 
  -5   8  17        6.72        6.94     12.15 o 
  -3   8  17       12.35       16.35     15.90 o 
  -1   8  17      236.49      259.97     14.10 o 
   1   8  17        1.92        6.24      9.58 o 
   3   8  17      105.03      115.91     20.10 o 
   5   8  17       10.51       16.22     10.22 o 
   7   8  17      232.45      195.65     29.40 o 
  -8   9  17       26.53       37.11     13.03 o 
  -6   9  17        6.28       19.24     11.59 o 
  -4   9  17        0.19        0.82     11.02 o 
  -2   9  17      152.90      161.72     19.37 o 
   0   9  17      243.23      296.82     12.58 o 
   2   9  17      144.40      118.41     12.58 o 
   4   9  17       82.00      102.21     13.39 o 
   6   9  17        0.16        9.09     10.23 o 
   8   9  17       61.63       38.13     12.82 o 
  -7  10  17       11.60       27.37     13.35 o 
  -5  10  17        0.27        2.76     15.05 o 
  -3  10  17      119.67       97.99     12.15 o 
  -1  10  17       96.54      102.80     12.76 o 
   1  10  17      127.31      119.97     17.92 o 
   3  10  17       17.24        1.10     10.73 o 
   5  10  17       20.26       29.87      9.06 o 
   7  10  17       23.57       19.70     15.70 o 
  -4  11  17       32.73       45.33     17.13 o 
  -2  11  17        0.48       17.79     10.66 o 
   0  11  17        7.11       14.83     12.47 o 
   2  11  17       58.78       81.13     15.60 o 
   4  11  17        4.91       11.55     17.92 o 
  -1  12  17       40.68       36.35     10.21 o 
   1  12  17       37.55       50.83     13.62 o 
   1   1  18      339.80      293.11     10.79 o 
   0   2  18        0.71        6.88      9.42 o 
   2   2  18      601.91      616.61     15.95 o 
  -1   3  18      268.15      236.01     13.95 o 
   1   3  18      953.62      950.63     25.07 o 
   3   3  18     3284.51     3204.41     80.59 o 
  -2   4  18      343.78      344.29     10.62 o 
   0   4  18       12.14        5.61     16.22 o 
   2   4  18       24.92       32.95      9.79 o 
   4   4  18      182.69      144.23     10.70 o 
  -3   5  18      426.70      391.94     20.62 o 
  -1   5  18     1437.92     1394.48     22.12 o 
   1   5  18      336.64      321.95     13.40 o 
   3   5  18      145.44      133.97     10.86 o 
   5   5  18     1299.35     1333.67     47.82 o 
  -4   6  18      257.43      272.00     15.30 o 
  -2   6  18       25.91       12.82     11.56 o 
   0   6  18      410.36      408.24     13.75 o 
   2   6  18       16.78       20.39     12.89 o 
   4   6  18       43.02       30.86     10.34 o 
   6   6  18       20.79       12.60      9.11 o 
  -5   7  18      246.87      240.06     13.16 o 
  -3   7  18      273.80      261.64     12.91 o 
  -1   7  18       62.39       91.81     11.77 o 
   1   7  18      299.17      278.44     11.53 o 
   3   7  18      101.94      106.03      9.67 o 
   5   7  18       12.84       39.26     11.77 o 
   7   7  18       44.88       66.17     12.31 o 
  -6   8  18        3.37       -0.37     15.16 o 
  -4   8  18        0.00        0.53     10.12 o 
  -2   8  18      194.07      183.36     13.83 o 
   0   8  18        0.11      -12.32     12.32 o 
   2   8  18       88.36      107.72     12.73 o 
   4   8  18       83.83       70.72     10.21 o 
   6   8  18       12.25       15.18     11.94 o 
   8   8  18        3.47        4.71     12.57 o 
  -7   9  18       64.88       73.09     13.05 o 
  -5   9  18        1.24       19.91     32.24 o 
  -3   9  18      167.78      198.30     14.13 o 
  -1   9  18      117.25      119.70     10.42 o 
   1   9  18       21.26       28.01     16.22 o 
   3   9  18      328.11      284.72     27.63 o 
   5   9  18       49.59       44.29     10.55 o 
   7   9  18      128.73      126.61     40.08 o 
  -6  10  18       12.75       -8.11     13.41 o 
  -4  10  18        3.28       12.85     10.86 o 
  -2  10  18        2.39        8.84     12.43 o 
   0  10  18       17.11        5.87     18.51 o 
   2  10  18       65.22       76.55     12.87 o 
   4  10  18        4.89        8.36     12.15 o 
   6  10  18       19.56       10.83     18.58 o 
  -3  11  18        0.57       14.09     13.75 o 
  -1  11  18      188.43      171.58     13.62 o 
   1  11  18        6.81       13.77      9.46 o 
   3  11  18        9.95       22.20     18.48 o 
   0   1  19      271.80      258.58     11.33 o 
  -1   2  19       75.68       77.52     12.68 o 
   1   2  19      674.32      645.87     25.35 o 
  -2   3  19     2026.92     2031.99     65.27 o 
   0   3  19      859.74      897.01     58.06 o 
   2   3  19      345.98      376.58     19.51 o 
  -3   4  19      343.04      374.76     12.41 o 
  -1   4  19       20.98       17.61     14.91 o 
   1   4  19      839.85      812.91     20.27 o 
   3   4  19      666.31      719.33     14.57 o 
  -4   5  19       44.20       49.34     11.32 o 
  -2   5  19      405.79      408.43     16.27 o 
   0   5  19       59.44       71.75     13.37 o 
   2   5  19      663.59      648.83     15.39 o 
   4   5  19      326.61      353.18     11.95 o 
  -5   6  19       64.98       56.02     10.07 o 
  -3   6  19      531.27      577.75     21.39 o 
  -1   6  19        0.83       14.27     13.41 o 
   1   6  19      184.49      157.72     17.30 o 
   3   6  19      818.15      830.67     17.43 o 
   5   6  19        0.01       -1.14      8.85 o 
  -6   7  19      113.46      104.88     10.22 o 
  -4   7  19       27.39       38.64     10.00 o 
  -2   7  19       52.67       49.96     11.30 o 
   0   7  19      826.01      900.36     16.90 o 
   2   7  19       33.85       44.26     12.30 o 
   4   7  19      112.33      128.31     10.61 o 
   6   7  19      170.08      172.81     11.20 o 
  -7   8  19        0.68        2.18     16.72 o 
  -5   8  19      153.59      157.43     11.34 o 
  -3   8  19       16.76       -3.26     11.16 o 
  -1   8  19      409.80      498.76     26.55 o 
   1   8  19       57.95       65.51     19.41 o 
   3   8  19       96.86      112.35     11.02 o 
   5   8  19      193.98      203.29     17.52 o 
   7   8  19       45.57       49.88     10.03 o 
  -6   9  19        0.91       29.08     15.23 o 
  -4   9  19        2.35       12.26     13.56 o 
  -2   9  19      119.99      109.80     11.55 o 
   0   9  19       69.81       81.07     10.86 o 
   2   9  19        6.00       14.10     14.67 o 
   4   9  19      108.77      111.70     11.23 o 
   6   9  19        0.07        8.26      9.57 o 
  -5  10  19       31.61       28.98     13.41 o 
  -3  10  19        5.72       10.98     12.74 o 
  -1  10  19        4.38       11.42     15.86 o 
   1  10  19      319.08      315.08     16.10 o 
   3  10  19        0.71       10.14     10.57 o 
   5  10  19       28.95       17.79     11.25 o 
  -2  11  19       11.73       20.58     13.20 o 
   0  11  19       14.29       16.69     12.81 o 
   2  11  19       40.01       31.94     13.68 o 
   0   0  20      232.50      155.33     16.37 o 
   1   1  20       59.26       37.39      9.53 o 
   0   2  20      189.21      226.63     11.32 o 
   2   2  20      109.66       82.58     11.51 o 
  -1   3  20       17.49       34.51     10.19 o 
   1   3  20        0.62       17.04     11.12 o 
   3   3  20        3.38       10.87     11.67 o 
  -2   4  20     1725.90     1771.69     66.68 o 
   0   4  20      766.42      870.54     27.67 o 
   2   4  20       14.68       13.89     11.22 o 
   4   4  20      124.16      161.06     15.03 o 
  -3   5  20       33.76       44.99      9.96 o 
  -1   5  20      456.89      432.95     19.13 o 
   1   5  20       85.19       92.82     17.22 o 
   3   5  20       53.76       48.69     11.77 o 
   5   5  20      159.04      175.60     11.32 o 
  -4   6  20        3.04        2.81      8.70 o 
  -2   6  20      354.44      369.73     17.41 o 
   0   6  20      165.16      154.64     13.98 o 
   2   6  20      113.72      121.12     11.22 o 
   4   6  20       99.93      104.72     10.43 o 
   6   6  20      122.18      112.51     11.05 o 
  -5   7  20       16.47       21.66      9.55 o 
  -3   7  20        0.08        5.59      9.39 o 
  -1   7  20       16.32       21.74      9.44 o 
   1   7  20      110.97      115.48     11.05 o 
   3   7  20        9.96        9.00      8.57 o 
   5   7  20        9.63       12.14      9.40 o 
   7   7  20        3.15       12.68      9.97 o 
  -6   8  20       14.25       15.26     11.66 o 
  -4   8  20      234.31      242.66     15.90 o 
  -2   8  20       10.04       25.98     11.15 o 
   0   8  20      214.60      225.97     12.02 o 
   2   8  20       91.55       90.79     12.49 o 
   4   8  20      128.31      127.92     10.21 o 
   6   8  20      127.78      107.89     11.41 o 
  -5   9  20        0.05       23.48     15.24 o 
  -3   9  20       12.51       11.25     12.50 o 
  -1   9  20        3.33        5.82     12.34 o 
   1   9  20        0.50        9.04     15.33 o 
   3   9  20      114.27      109.15     11.68 o 
   5   9  20        4.93        4.47     10.42 o 
  -4  10  20      379.53      350.52     20.65 o 
  -2  10  20        6.78       11.31     14.79 o 
   0  10  20       12.37       31.13     12.66 o 
   2  10  20      124.44      145.64     13.84 o 
   4  10  20       26.17       22.15      9.93 o 
  -1  11  20        9.55        1.16     14.97 o 
   1  11  20        8.96       20.68     14.55 o 
   0   1  21       19.78       32.07      8.05 o 
  -1   2  21       45.22       61.72     10.03 o 
   1   2  21       85.93       88.40     10.72 o 
  -2   3  21      132.28      150.55     10.96 o 
   0   3  21      866.76      783.42     43.46 o 
   2   3  21       78.65       85.33     13.78 o 
  -3   4  21      100.93       94.26      9.69 o 
  -1   4  21     1619.01     1625.54     59.26 o 
   1   4  21      153.36      156.96     19.16 o 
   3   4  21      326.38      321.79     14.73 o 
  -4   5  21       32.87       35.95      9.98 o 
  -2   5  21      304.01      302.41     12.63 o 
   0   5  21       75.40       60.80     15.76 o 
   2   5  21       17.34       21.85     13.12 o 
   4   5  21      129.67      128.08     10.14 o 
  -5   6  21      133.69      144.50     12.21 o 
  -3   6  21        2.93        7.88      9.65 o 
  -1   6  21       95.16       86.92     15.93 o 
   1   6  21      244.82      257.02     17.34 o 
   3   6  21       23.68       29.34     11.44 o 
   5   6  21       10.66       23.21      9.64 o 
  -6   7  21      180.60      209.13     13.06 o 
  -4   7  21       77.84       68.73     10.56 o 
  -2   7  21       61.72       70.15     11.28 o 
   0   7  21      212.97      203.11     16.98 o 
   2   7  21       44.77       64.99      9.82 o 
   4   7  21       70.58       73.20     10.27 o 
   6   7  21       24.57       38.81     11.00 o 
  -7   8  21       27.64       40.44     12.45 o 
  -5   8  21       77.90       92.45     12.28 o 
  -3   8  21       17.50       20.43      9.83 o 
  -1   8  21      188.41      212.51     13.89 o 
   1   8  21        2.83       12.23      9.23 o 
   3   8  21        0.14        9.76     10.51 o 
   5   8  21      294.75      286.49     11.50 o 
   7   8  21        6.62        8.98     12.53 o 
  -4   9  21      164.19      149.58     19.51 o 
  -2   9  21       20.56       33.76     22.10 o 
   0   9  21      101.16      124.56     11.98 o 
   2   9  21       63.41       64.15     15.86 o 
   4   9  21      276.33      270.73     14.22 o 
  -3  10  21      176.65      217.49     17.73 o 
  -1  10  21        2.71       11.83     14.94 o 
   1  10  21       12.68       15.64     25.17 o 
   3  10  21       14.22       10.14      9.33 o 
   1   1  22      115.53      118.75     12.55 o 
   0   2  22        0.54       -4.42      8.82 o 
   2   2  22        1.23        6.39     18.81 o 
  -1   3  22      168.24      126.95     10.76 o 
   1   3  22      858.64      933.64     33.22 o 
   3   3  22      250.02      251.77     13.28 o 
  -2   4  22      428.87      418.46     41.30 o 
   0   4  22      248.25      222.81     12.49 o 
   2   4  22      384.22      336.44     14.74 o 
   4   4  22      334.47      327.65     13.69 o 
  -3   5  22        0.11       21.86     11.27 o 
  -1   5  22      402.98      439.52     41.02 o 
   1   5  22        2.74        6.36     10.81 o 
   3   5  22       69.15       72.21     10.97 o 
   5   5  22      196.07      177.75     10.87 o 
  -4   6  22        9.82       23.46      9.60 o 
  -2   6  22      502.88      467.40     39.30 o 
   0   6  22      105.75       97.77     12.67 o 
   2   6  22      182.56      188.95     10.74 o 
   4   6  22       75.44       64.80     10.90 o 
   6   6  22       16.04       21.49     11.36 o 
  -5   7  22      190.16      230.40     13.25 o 
  -3   7  22        1.35        6.80      9.77 o 
  -1   7  22      490.30      487.72     16.09 o 
   1   7  22      178.49      172.09     16.15 o 
   3   7  22        8.12        8.31      8.63 o 
   5   7  22      135.90      139.90      9.15 o 
   7   7  22       26.74       36.59     10.98 o 
  -6   8  22       15.10       21.15      9.67 o 
  -4   8  22        3.43        2.30      9.81 o 
  -2   8  22        0.31       -2.23     12.60 o 
   0   8  22        2.18       -2.89     15.40 o 
   2   8  22       97.93       88.83      9.65 o 
   4   8  22       12.07       19.48     10.31 o 
   6   8  22       18.62       18.94      9.82 o 
  -3   9  22      142.87      138.91     11.94 o 
  -1   9  22      140.06      123.18     14.07 o 
   1   9  22      184.55      226.33     23.63 o 
   3   9  22       45.39       41.76     12.47 o 
   0  10  22        4.62       10.14     15.29 o 
   0   1  23      104.34      119.28     11.27 o 
  -1   2  23       45.28       41.25      8.87 o 
   1   2  23       19.07       24.38      9.81 o 
  -2   3  23      103.51      133.20     13.19 o 
   0   3  23      439.48      445.57     18.17 o 
   2   3  23      604.45      656.71     14.91 o 
  -3   4  23        0.30       11.78     10.73 o 
  -1   4  23      106.30      118.97     12.02 o 
   1   4  23       59.54       76.20     10.40 o 
   3   4  23       81.77       81.09     11.03 o 
  -4   5  23       12.14       15.41     11.25 o 
  -2   5  23      264.07      241.90     13.25 o 
   0   5  23       64.27       68.07     15.81 o 
   2   5  23      343.04      405.23     14.96 o 
   4   5  23      125.12      114.63     10.42 o 
  -5   6  23       32.49       48.49     10.04 o 
  -3   6  23       42.29       33.74      9.83 o 
  -1   6  23      276.89      273.54     22.88 o 
   1   6  23       75.40       80.71     10.83 o 
   3   6  23       15.58        9.87      8.76 o 
   5   6  23       37.95       32.73     10.82 o 
  -6   7  23        2.30        5.90     10.39 o 
  -4   7  23       51.43       67.06     11.44 o 
  -2   7  23      103.52       94.23     22.12 o 
   0   7  23       12.84       20.60     15.17 o 
   2   7  23       82.46       81.40      9.23 o 
   4   7  23        3.14        3.65      9.13 o 
   6   7  23       87.77      106.27     10.38 o 
  -5   8  23       81.00       78.37      9.43 o 
  -3   8  23       38.83       20.67     11.08 o 
  -1   8  23       53.92       61.88     16.35 o 
   1   8  23      115.62      110.52     16.03 o 
   3   8  23       54.90       45.35     10.84 o 
   5   8  23        5.35       17.99      9.39 o 
  -2   9  23       77.82      106.61     20.64 o 
   0   9  23       42.19       20.75     22.13 o 
   2   9  23       54.81       74.73     11.24 o 
   0   0  24     2958.97     2910.91     45.34 o 
   1   1  24       46.06       62.16     10.10 o 
   0   2  24      121.89      124.93     11.28 o 
   2   2  24      192.95      167.29     11.96 o 
  -1   3  24        3.47       17.69      9.56 o 
   1   3  24       76.25       76.49      9.60 o 
   3   3  24       80.49       89.98     11.53 o 
  -2   4  24      380.38      394.43     15.15 o 
   0   4  24       25.22       36.67      9.16 o 
   2   4  24        8.49        0.05     10.55 o 
   4   4  24       85.65       83.20     13.23 o 
  -3   5  24       73.40       67.79     13.22 o 
  -1   5  24        2.10       22.80     12.70 o 
   1   5  24       23.09       42.32     10.95 o 
   3   5  24       23.27       25.92     12.30 o 
   5   5  24        0.38       15.10      9.57 o 
  -4   6  24       25.95       39.72      9.37 o 
  -2   6  24       39.42       45.93     10.01 o 
   0   6  24      110.49       98.92     13.15 o 
   2   6  24       32.85       15.43      9.78 o 
   4   6  24      133.05      152.41     10.39 o 
   6   6  24       97.15      100.23     10.77 o 
  -5   7  24       12.75       16.39     11.62 o 
  -3   7  24        3.80        1.29      8.72 o 
  -1   7  24       56.92       65.41     15.86 o 
   1   7  24       13.11       25.83     10.94 o 
   3   7  24        0.02        1.03     10.19 o 
   5   7  24        8.33       15.10     10.20 o 
  -2   8  24      212.80      147.90     11.29 o 
   0   8  24      243.27      247.51     17.88 o 
   2   8  24       53.01       63.37     10.25 o 
   0   1  25      272.84      296.34     13.12 o 
  -1   2  25       16.46       16.21      8.95 o 
   1   2  25      256.08      233.90     14.09 o 
  -2   3  25      171.90      169.68      9.86 o 
   0   3  25       32.16       28.51     11.17 o 
   2   3  25       13.13       30.40      9.46 o 
  -3   4  25       94.92       82.71     11.44 o 
  -1   4  25       29.86       25.32      9.89 o 
   1   4  25        1.02        7.02      9.90 o 
   3   4  25        0.29       18.49     12.26 o 
  -4   5  25       22.79       36.65     11.81 o 
  -2   5  25       11.20       21.06     11.34 o 
   0   5  25       31.74       42.51      8.74 o 
   2   5  25       27.83       32.49     10.60 o 
   4   5  25       58.89       80.78     11.50 o 
  -5   6  25       65.10       68.43     11.82 o 
  -3   6  25       77.75      105.95     14.28 o 
  -1   6  25       14.39       29.81     10.97 o 
   1   6  25       88.84       53.24     12.75 o 
   3   6  25        4.68        8.07     10.75 o 
   5   6  25      105.65       89.22      9.44 o 
  -4   7  25       32.39       44.65      9.34 o 
  -2   7  25      277.07      312.67     38.21 o 
   0   7  25       42.73       33.50     12.68 o 
   2   7  25        3.31        7.20     10.94 o 
   4   7  25        6.26       10.19     10.10 o 
  -1   8  25      291.71      280.96     19.26 o 
   1   8  25       34.32       52.35     19.17 o 
   1   1  26      265.42      254.52     10.37 o 
   0   2  26        5.56        6.57      8.59 o 
   2   2  26        0.01       -2.60     10.97 o 
  -1   3  26      111.49       84.38     11.33 o 
   1   3  26      221.54      190.12     10.37 o 
   3   3  26        4.57        9.30     10.18 o 
  -2   4  26        3.43       11.29     10.67 o 
   0   4  26        7.78       19.40     10.90 o 
   2   4  26      113.83      126.02     10.56 o 
   4   4  26        3.30       16.77     11.06 o 
  -3   5  26      153.76      131.91     12.15 o 
  -1   5  26       43.85       48.51     10.78 o 
   1   5  26        7.17        8.86     10.45 o 
   3   5  26      139.64      150.90     19.10 o 
   5   5  26       20.06       44.02     16.50 o 
  -4   6  26       21.26       30.01     11.18 o 
  -2   6  26      199.82      218.42     22.64 o 
   0   6  26       30.88       41.09     10.52 o 
   2   6  26      119.19      129.34     11.76 o 
   4   6  26        1.59        0.45      9.40 o 
  -1   7  26      353.84      264.31     15.24 o 
   1   7  26       40.33       43.59     13.18 o 
   0   1  27      113.05      107.14     10.06 o 
  -1   2  27       11.28        4.49      8.86 o 
   1   2  27      215.14      228.29     14.00 o 
  -2   3  27        3.15       14.82      9.86 o 
   0   3  27       98.24      106.70     12.52 o 
   2   3  27        0.21       11.08     10.89 o 
  -3   4  27       44.08       70.91     11.00 o 
  -1   4  27       40.30       33.53      9.85 o 
   1   4  27        4.39       -1.66      8.38 o 
   3   4  27      138.20      128.07     11.77 o 
  -2   5  27        1.28       10.79     10.33 o 
   0   5  27        2.33       14.07      9.85 o 
   2   5  27       42.14       46.39     11.33 o 
  -1   6  27      107.78      102.81     10.23 o 
   1   6  27      196.28      205.48     12.12 o 
   0   0  28      299.70      276.68     19.68 o 
   1   1  28       39.67       45.94     11.05 o 
   0   2  28       49.03       54.07     10.89 o 
   2   2  28       41.32       37.48      9.67 o 
  -1   3  28        0.05        9.48      9.49 o 
   1   3  28       13.12        7.83      8.31 o 
   3   3  28        3.14        3.96      8.73 o 
  -2   4  28       22.52       11.90     10.29 o 
   0   4  28      119.35      109.04     10.68 o 
   2   4  28       19.75       42.69     11.34 o 
  -1   5  28       79.71       67.08     10.37 o 
   1   5  28        2.30       13.16     10.02 o 
   0   1  29       49.92       65.04     10.99 o 
  -1   2  29       19.94       22.46      9.83 o 
   1   2  29        3.55        7.33      9.00 o 
   0   3  29      110.72      128.52     10.59 o 
                                                 
