# Supplementary material for: Tetra­kis(2,3,5,5-tetra­methyl­hexen-2-yl)silane
Source: Acta Crystallogr Sect E Struct Rep Online. 2014 Feb 28;70(Pt 3):o376. doi: 10.1107/S1600536814004322 (PMC3998395; doi:10.1107/S1600536814004322)
Supplement: Supplementary file 3 [file e-70-0o376-Isup3.cml]

<?xml version="1.0" encoding="UTF-8"?>
<cml convention="cmlDict:cmllite" xmlns="http://www.xml-cml.org/schema" xmlns:cmlDict="http://www.xml-cml.org/dictionary/cml/" xmlns:nameDict="http://www.xml-cml.org/dictionary/cml/name/">
  <molecule id="m1">
    <name dictRef="nameDict:unknown">Tetrakis(2,3,5,5-tetramethylhexen-2-yl)silane</name>
    <atomArray>
      <atom id="a1" elementType="C">
        <label value="1" dictRef="cmlDict:locant"/>
        <label value="C" dictRef="cmlDict:locant"/>
      </atom>
      <atom id="a42" elementType="H"/>
      <atom id="a43" elementType="H"/>
      <atom id="a44" elementType="H"/>
      <atom id="a2" elementType="C">
        <label value="1" dictRef="cmlDict:locant"/>
      </atom>
      <atom id="a3" elementType="C" hydrogenCount="0">
        <label value="2" dictRef="cmlDict:locant"/>
      </atom>
      <atom id="a4" elementType="C" hydrogenCount="0">
        <label value="3" dictRef="cmlDict:locant"/>
      </atom>
      <atom id="a5" elementType="C">
        <label value="4" dictRef="cmlDict:locant"/>
      </atom>
      <atom id="a6" elementType="C" hydrogenCount="0">
        <label value="5" dictRef="cmlDict:locant"/>
      </atom>
      <atom id="a7" elementType="C">
        <label value="6" dictRef="cmlDict:locant"/>
      </atom>
      <atom id="a45" elementType="H"/>
      <atom id="a46" elementType="H"/>
      <atom id="a47" elementType="H"/>
      <atom id="a48" elementType="H"/>
      <atom id="a49" elementType="H"/>
      <atom id="a50" elementType="H"/>
      <atom id="a51" elementType="H"/>
      <atom id="a8" elementType="Si" hydrogenCount="0">
        <label value="1" dictRef="cmlDict:locant"/>
        <label value="Si" dictRef="cmlDict:locant"/>
      </atom>
      <atom id="a9" elementType="C">
        <label value="1'''" dictRef="cmlDict:locant"/>
        <label value="C'''" dictRef="cmlDict:locant"/>
      </atom>
      <atom id="a52" elementType="H"/>
      <atom id="a53" elementType="H"/>
      <atom id="a54" elementType="H"/>
      <atom id="a10" elementType="C">
        <label value="1''" dictRef="cmlDict:locant"/>
        <label value="C''" dictRef="cmlDict:locant"/>
      </atom>
      <atom id="a55" elementType="H"/>
      <atom id="a56" elementType="H"/>
      <atom id="a57" elementType="H"/>
      <atom id="a11" elementType="C">
        <label value="1'" dictRef="cmlDict:locant"/>
        <label value="C'" dictRef="cmlDict:locant"/>
      </atom>
      <atom id="a58" elementType="H"/>
      <atom id="a59" elementType="H"/>
      <atom id="a60" elementType="H"/>
      <atom id="a12" elementType="C">
        <label value="1'''" dictRef="cmlDict:locant"/>
        <label value="C'''" dictRef="cmlDict:locant"/>
      </atom>
      <atom id="a61" elementType="H"/>
      <atom id="a62" elementType="H"/>
      <atom id="a63" elementType="H"/>
      <atom id="a13" elementType="C">
        <label value="1''''" dictRef="cmlDict:locant"/>
        <label value="C''''" dictRef="cmlDict:locant"/>
      </atom>
      <atom id="a64" elementType="H"/>
      <atom id="a65" elementType="H"/>
      <atom id="a66" elementType="H"/>
      <atom id="a14" elementType="C">
        <label value="1'''''" dictRef="cmlDict:locant"/>
        <label value="C'''''" dictRef="cmlDict:locant"/>
      </atom>
      <atom id="a67" elementType="H"/>
      <atom id="a68" elementType="H"/>
      <atom id="a69" elementType="H"/>
      <atom id="a15" elementType="C">
        <label value="1''''''" dictRef="cmlDict:locant"/>
        <label value="C''''''" dictRef="cmlDict:locant"/>
      </atom>
      <atom id="a70" elementType="H"/>
      <atom id="a71" elementType="H"/>
      <atom id="a72" elementType="H"/>
      <atom id="a16" elementType="C">
        <label value="1'''" dictRef="cmlDict:locant"/>
      </atom>
      <atom id="a17" elementType="C" hydrogenCount="0">
        <label value="2'''" dictRef="cmlDict:locant"/>
      </atom>
      <atom id="a18" elementType="C" hydrogenCount="0">
        <label value="3'''" dictRef="cmlDict:locant"/>
      </atom>
      <atom id="a19" elementType="C">
        <label value="4'''" dictRef="cmlDict:locant"/>
      </atom>
      <atom id="a20" elementType="C" hydrogenCount="0">
        <label value="5'''" dictRef="cmlDict:locant"/>
      </atom>
      <atom id="a21" elementType="C">
        <label value="6'''" dictRef="cmlDict:locant"/>
      </atom>
      <atom id="a73" elementType="H"/>
      <atom id="a74" elementType="H"/>
      <atom id="a75" elementType="H"/>
      <atom id="a76" elementType="H"/>
      <atom id="a77" elementType="H"/>
      <atom id="a78" elementType="H"/>
      <atom id="a79" elementType="H"/>
      <atom id="a22" elementType="C">
        <label value="1''" dictRef="cmlDict:locant"/>
        <label value="C''" dictRef="cmlDict:locant"/>
      </atom>
      <atom id="a80" elementType="H"/>
      <atom id="a81" elementType="H"/>
      <atom id="a82" elementType="H"/>
      <atom id="a23" elementType="C">
        <label value="1'''" dictRef="cmlDict:locant"/>
        <label value="C'''" dictRef="cmlDict:locant"/>
      </atom>
      <atom id="a83" elementType="H"/>
      <atom id="a84" elementType="H"/>
      <atom id="a85" elementType="H"/>
      <atom id="a24" elementType="C">
        <label value="1''''" dictRef="cmlDict:locant"/>
        <label value="C''''" dictRef="cmlDict:locant"/>
      </atom>
      <atom id="a86" elementType="H"/>
      <atom id="a87" elementType="H"/>
      <atom id="a88" elementType="H"/>
      <atom id="a25" elementType="C">
        <label value="1'''''" dictRef="cmlDict:locant"/>
        <label value="C'''''" dictRef="cmlDict:locant"/>
      </atom>
      <atom id="a89" elementType="H"/>
      <atom id="a90" elementType="H"/>
      <atom id="a91" elementType="H"/>
      <atom id="a26" elementType="C">
        <label value="1''" dictRef="cmlDict:locant"/>
      </atom>
      <atom id="a27" elementType="C" hydrogenCount="0">
        <label value="2''" dictRef="cmlDict:locant"/>
      </atom>
      <atom id="a28" elementType="C" hydrogenCount="0">
        <label value="3''" dictRef="cmlDict:locant"/>
      </atom>
      <atom id="a29" elementType="C">
        <label value="4''" dictRef="cmlDict:locant"/>
      </atom>
      <atom id="a30" elementType="C" hydrogenCount="0">
        <label value="5''" dictRef="cmlDict:locant"/>
      </atom>
      <atom id="a31" elementType="C">
        <label value="6''" dictRef="cmlDict:locant"/>
      </atom>
      <atom id="a92" elementType="H"/>
      <atom id="a93" elementType="H"/>
      <atom id="a94" elementType="H"/>
      <atom id="a95" elementType="H"/>
      <atom id="a96" elementType="H"/>
      <atom id="a97" elementType="H"/>
      <atom id="a98" elementType="H"/>
      <atom id="a32" elementType="C">
        <label value="1'" dictRef="cmlDict:locant"/>
        <label value="C'" dictRef="cmlDict:locant"/>
      </atom>
      <atom id="a99" elementType="H"/>
      <atom id="a100" elementType="H"/>
      <atom id="a101" elementType="H"/>
      <atom id="a33" elementType="C">
        <label value="1''" dictRef="cmlDict:locant"/>
        <label value="C''" dictRef="cmlDict:locant"/>
      </atom>
      <atom id="a102" elementType="H"/>
      <atom id="a103" elementType="H"/>
      <atom id="a104" elementType="H"/>
      <atom id="a34" elementType="C">
        <label value="1'''" dictRef="cmlDict:locant"/>
        <label value="C'''" dictRef="cmlDict:locant"/>
      </atom>
      <atom id="a105" elementType="H"/>
      <atom id="a106" elementType="H"/>
      <atom id="a107" elementType="H"/>
      <atom id="a35" elementType="C">
        <label value="1''''" dictRef="cmlDict:locant"/>
        <label value="C''''" dictRef="cmlDict:locant"/>
      </atom>
      <atom id="a108" elementType="H"/>
      <atom id="a109" elementType="H"/>
      <atom id="a110" elementType="H"/>
      <atom id="a36" elementType="C">
        <label value="1'" dictRef="cmlDict:locant"/>
      </atom>
      <atom id="a37" elementType="C" hydrogenCount="0">
        <label value="2'" dictRef="cmlDict:locant"/>
      </atom>
      <atom id="a38" elementType="C" hydrogenCount="0">
        <label value="3'" dictRef="cmlDict:locant"/>
      </atom>
      <atom id="a39" elementType="C">
        <label value="4'" dictRef="cmlDict:locant"/>
      </atom>
      <atom id="a40" elementType="C" hydrogenCount="0">
        <label value="5'" dictRef="cmlDict:locant"/>
      </atom>
      <atom id="a41" elementType="C">
        <label value="6'" dictRef="cmlDict:locant"/>
      </atom>
      <atom id="a111" elementType="H"/>
      <atom id="a112" elementType="H"/>
      <atom id="a113" elementType="H"/>
      <atom id="a114" elementType="H"/>
      <atom id="a115" elementType="H"/>
      <atom id="a116" elementType="H"/>
      <atom id="a117" elementType="H"/>
    </atomArray>
    <bondArray>
      <bond id="a1_a42" atomRefs2="a1 a42" order="S"/>
      <bond id="a1_a43" atomRefs2="a1 a43" order="S"/>
      <bond id="a1_a44" atomRefs2="a1 a44" order="S"/>
      <bond id="a2_a3" atomRefs2="a2 a3" order="S"/>
      <bond id="a3_a4" atomRefs2="a3 a4" order="S"/>
      <bond id="a4_a5" atomRefs2="a4 a5" order="D"/>
      <bond id="a5_a6" atomRefs2="a5 a6" order="S"/>
      <bond id="a6_a7" atomRefs2="a6 a7" order="S"/>
      <bond id="a2_a45" atomRefs2="a2 a45" order="S"/>
      <bond id="a2_a46" atomRefs2="a2 a46" order="S"/>
      <bond id="a2_a47" atomRefs2="a2 a47" order="S"/>
      <bond id="a5_a48" atomRefs2="a5 a48" order="S"/>
      <bond id="a7_a49" atomRefs2="a7 a49" order="S"/>
      <bond id="a7_a50" atomRefs2="a7 a50" order="S"/>
      <bond id="a7_a51" atomRefs2="a7 a51" order="S"/>
      <bond id="a1_a3" atomRefs2="a1 a3" order="S"/>
      <bond id="a3_a8" atomRefs2="a3 a8" order="S"/>
      <bond id="a9_a52" atomRefs2="a9 a52" order="S"/>
      <bond id="a9_a53" atomRefs2="a9 a53" order="S"/>
      <bond id="a9_a54" atomRefs2="a9 a54" order="S"/>
      <bond id="a9_a6" atomRefs2="a9 a6" order="S"/>
      <bond id="a10_a55" atomRefs2="a10 a55" order="S"/>
      <bond id="a10_a56" atomRefs2="a10 a56" order="S"/>
      <bond id="a10_a57" atomRefs2="a10 a57" order="S"/>
      <bond id="a10_a6" atomRefs2="a10 a6" order="S"/>
      <bond id="a11_a58" atomRefs2="a11 a58" order="S"/>
      <bond id="a11_a59" atomRefs2="a11 a59" order="S"/>
      <bond id="a11_a60" atomRefs2="a11 a60" order="S"/>
      <bond id="a11_a4" atomRefs2="a11 a4" order="S"/>
      <bond id="a12_a61" atomRefs2="a12 a61" order="S"/>
      <bond id="a12_a62" atomRefs2="a12 a62" order="S"/>
      <bond id="a12_a63" atomRefs2="a12 a63" order="S"/>
      <bond id="a13_a64" atomRefs2="a13 a64" order="S"/>
      <bond id="a13_a65" atomRefs2="a13 a65" order="S"/>
      <bond id="a13_a66" atomRefs2="a13 a66" order="S"/>
      <bond id="a14_a67" atomRefs2="a14 a67" order="S"/>
      <bond id="a14_a68" atomRefs2="a14 a68" order="S"/>
      <bond id="a14_a69" atomRefs2="a14 a69" order="S"/>
      <bond id="a15_a70" atomRefs2="a15 a70" order="S"/>
      <bond id="a15_a71" atomRefs2="a15 a71" order="S"/>
      <bond id="a15_a72" atomRefs2="a15 a72" order="S"/>
      <bond id="a16_a17" atomRefs2="a16 a17" order="S"/>
      <bond id="a17_a18" atomRefs2="a17 a18" order="S"/>
      <bond id="a18_a19" atomRefs2="a18 a19" order="D"/>
      <bond id="a19_a20" atomRefs2="a19 a20" order="S"/>
      <bond id="a20_a21" atomRefs2="a20 a21" order="S"/>
      <bond id="a16_a73" atomRefs2="a16 a73" order="S"/>
      <bond id="a16_a74" atomRefs2="a16 a74" order="S"/>
      <bond id="a16_a75" atomRefs2="a16 a75" order="S"/>
      <bond id="a19_a76" atomRefs2="a19 a76" order="S"/>
      <bond id="a21_a77" atomRefs2="a21 a77" order="S"/>
      <bond id="a21_a78" atomRefs2="a21 a78" order="S"/>
      <bond id="a21_a79" atomRefs2="a21 a79" order="S"/>
      <bond id="a14_a20" atomRefs2="a14 a20" order="S"/>
      <bond id="a12_a17" atomRefs2="a12 a17" order="S"/>
      <bond id="a13_a18" atomRefs2="a13 a18" order="S"/>
      <bond id="a15_a20" atomRefs2="a15 a20" order="S"/>
      <bond id="a17_a8" atomRefs2="a17 a8" order="S"/>
      <bond id="a22_a80" atomRefs2="a22 a80" order="S"/>
      <bond id="a22_a81" atomRefs2="a22 a81" order="S"/>
      <bond id="a22_a82" atomRefs2="a22 a82" order="S"/>
      <bond id="a23_a83" atomRefs2="a23 a83" order="S"/>
      <bond id="a23_a84" atomRefs2="a23 a84" order="S"/>
      <bond id="a23_a85" atomRefs2="a23 a85" order="S"/>
      <bond id="a24_a86" atomRefs2="a24 a86" order="S"/>
      <bond id="a24_a87" atomRefs2="a24 a87" order="S"/>
      <bond id="a24_a88" atomRefs2="a24 a88" order="S"/>
      <bond id="a25_a89" atomRefs2="a25 a89" order="S"/>
      <bond id="a25_a90" atomRefs2="a25 a90" order="S"/>
      <bond id="a25_a91" atomRefs2="a25 a91" order="S"/>
      <bond id="a26_a27" atomRefs2="a26 a27" order="S"/>
      <bond id="a27_a28" atomRefs2="a27 a28" order="S"/>
      <bond id="a28_a29" atomRefs2="a28 a29" order="D"/>
      <bond id="a29_a30" atomRefs2="a29 a30" order="S"/>
      <bond id="a30_a31" atomRefs2="a30 a31" order="S"/>
      <bond id="a26_a92" atomRefs2="a26 a92" order="S"/>
      <bond id="a26_a93" atomRefs2="a26 a93" order="S"/>
      <bond id="a26_a94" atomRefs2="a26 a94" order="S"/>
      <bond id="a29_a95" atomRefs2="a29 a95" order="S"/>
      <bond id="a31_a96" atomRefs2="a31 a96" order="S"/>
      <bond id="a31_a97" atomRefs2="a31 a97" order="S"/>
      <bond id="a31_a98" atomRefs2="a31 a98" order="S"/>
      <bond id="a24_a30" atomRefs2="a24 a30" order="S"/>
      <bond id="a22_a27" atomRefs2="a22 a27" order="S"/>
      <bond id="a23_a28" atomRefs2="a23 a28" order="S"/>
      <bond id="a25_a30" atomRefs2="a25 a30" order="S"/>
      <bond id="a27_a8" atomRefs2="a27 a8" order="S"/>
      <bond id="a32_a99" atomRefs2="a32 a99" order="S"/>
      <bond id="a32_a100" atomRefs2="a32 a100" order="S"/>
      <bond id="a32_a101" atomRefs2="a32 a101" order="S"/>
      <bond id="a33_a102" atomRefs2="a33 a102" order="S"/>
      <bond id="a33_a103" atomRefs2="a33 a103" order="S"/>
      <bond id="a33_a104" atomRefs2="a33 a104" order="S"/>
      <bond id="a34_a105" atomRefs2="a34 a105" order="S"/>
      <bond id="a34_a106" atomRefs2="a34 a106" order="S"/>
      <bond id="a34_a107" atomRefs2="a34 a107" order="S"/>
      <bond id="a35_a108" atomRefs2="a35 a108" order="S"/>
      <bond id="a35_a109" atomRefs2="a35 a109" order="S"/>
      <bond id="a35_a110" atomRefs2="a35 a110" order="S"/>
      <bond id="a36_a37" atomRefs2="a36 a37" order="S"/>
      <bond id="a37_a38" atomRefs2="a37 a38" order="S"/>
      <bond id="a38_a39" atomRefs2="a38 a39" order="D"/>
      <bond id="a39_a40" atomRefs2="a39 a40" order="S"/>
      <bond id="a40_a41" atomRefs2="a40 a41" order="S"/>
      <bond id="a36_a111" atomRefs2="a36 a111" order="S"/>
      <bond id="a36_a112" atomRefs2="a36 a112" order="S"/>
      <bond id="a36_a113" atomRefs2="a36 a113" order="S"/>
      <bond id="a39_a114" atomRefs2="a39 a114" order="S"/>
      <bond id="a41_a115" atomRefs2="a41 a115" order="S"/>
      <bond id="a41_a116" atomRefs2="a41 a116" order="S"/>
      <bond id="a41_a117" atomRefs2="a41 a117" order="S"/>
      <bond id="a34_a40" atomRefs2="a34 a40" order="S"/>
      <bond id="a32_a37" atomRefs2="a32 a37" order="S"/>
      <bond id="a33_a38" atomRefs2="a33 a38" order="S"/>
      <bond id="a35_a40" atomRefs2="a35 a40" order="S"/>
      <bond id="a37_a8" atomRefs2="a37 a8" order="S"/>
    </bondArray>
  </molecule>
</cml>
